# Supplementary material for: De novo variants in MAST4 related to neurodevelopmental disorders with developmental delay and infantile spasms: Genotype-phenotype association
Source: Front Mol Neurosci. 2023 Feb 22;16:1097553. doi: 10.3389/fnmol.2023.1097553 (PMC9992645; doi:10.3389/fnmol.2023.1097553)
Supplement: Supplementary Table 1 — The relationships of family 1–4 in this study. Kinship: Estimated kinship coefficient from the SNP data. >0.354, (0.177, 0.354), (0.0884, 0.177) and (0.0442, 0.0884) corresponds to duplicate/MZ twin, 1st-degree, 2nd-degree, and 3rd-degree relationships respectively. [file Table_1.XLSX]

## Sheet: case1
Table The relationships of family 1-4 in this study.
Sample1 ID	Sample1 role	Sample2 ID	Sample2 role	Kinship
case1	child	case1.fa	father	0.2495
case1	child	case1.mo	mother	0.2452
case1.fa	father	case1.mo	mother	0.0207
case2	child	case2.fa	father	0.2624
case2	child	case2.mo	mother	0.2625
case2.fa	father	case2.mo	mother	0.0396
case3	child	case3.fa	father	0.2293
case3	child	case3.mo	mother	0.201
case3.fa	father	case3.mo	mother	-0.02
case4	child	case4.fa	father	0.2494
case4	child	case4.mo	mother	0.2498
case4.fa	father	case4.mo	mother	0.0218
Note: Kinship: Estimated kinship coefficient from the SNP data. >0.354, [0.177, 0.354], [0.0884, 0.177] and [0.0442, 0.0884] corresponds to duplicate/MZ twin, 1st-degree, 2nd-degree, and 3rd-degree relationships respectively.
