# Supplementary material for: De novo variants in MAST4 related to neurodevelopmental disorders with developmental delay and infantile spasms: Genotype-phenotype association
Source: Front Mol Neurosci. 2023 Feb 22;16:1097553. doi: 10.3389/fnmol.2023.1097553 (PMC9992645; doi:10.3389/fnmol.2023.1097553)
Supplement: Supplementary Table 2 — Well-established known IS/EE/DD gene sets. [file Table_2.XLSX]

## Sheet: known EE genes
43 known genes associated with dominant epilepsy disorders		50 known genes associated with dominant EE syndromes		33 genes associated with neurodevelopmental disorders with epilepsy
Gene Symbol	Ensembl Gene ID	Gene Symbol	Ensembl Gene ID	Gene Symbol	Ensembl Gene ID
SPTAN1	ENSG00000197694	ALG13	ENSG00000101901	KCNQ2	ENSG00000075043
KCNMA1	ENSG00000156113	EEF1A2	ENSG00000101210	SCN2A	ENSG00000136531
CHRNA4	ENSG00000101204	GRIN1	ENSG00000176884	SCN1A	ENSG00000144285
SLC6A1	ENSG00000157103	KCNT1	ENSG00000107147	CHD2	ENSG00000173575
KCNA2	ENSG00000177301	SCN2A	ENSG00000136531	SYNGAP1	ENSG00000197283
SCN1B	ENSG00000105711	SLC9A6	ENSG00000198689	STXBP1	ENSG00000136854
SCN8A	ENSG00000196876	UBE3A	ENSG00000114062	SCN8A	ENSG00000196876
PRICKLE2	ENSG00000163637	ARHGEF9	ENSG00000131089	MEF2C	ENSG00000081189
KCNQ2	ENSG00000075043	FOXG1	ENSG00000176165	SLC6A1	ENSG00000157103
GNAO1	ENSG00000087258	GRIN2A	ENSG00000183454	DNM1	ENSG00000106976
HNRNPU	ENSG00000153187	MBD5	ENSG00000204406	EEF1A2	ENSG00000101210
SLC35A2	ENSG00000102100	SCN8A	ENSG00000196876	CDKL5	ENSG00000008086
CHD2	ENSG00000173575	SPTAN1	ENSG00000197694	DYRK1A	ENSG00000157540
SCN1A	ENSG00000144285	WDR45	ENSG00000196998	SMC1A	ENSG00000072501
DEPDC5	ENSG00000100150	ARX	ENSG00000004848	GABRB3	ENSG00000166206
SLC2A1	ENSG00000117394	GABRA1	ENSG00000022355	KIAA2022	ENSG00000050030
EEF1A2	ENSG00000101210	GRIN2B	ENSG00000150086	ASXL3	ENSG00000141431
STX1B	ENSG00000099365	MECP2	ENSG00000169057	WDR45	ENSG00000196998
SCN2A	ENSG00000136531	SIK1	ENSG00000142178	ARID1B	ENSG00000049618
CDKL5	ENSG00000008086	STXBP1	ENSG00000136854	GNAO1	ENSG00000087258
KCNQ3	ENSG00000184156	ZEB2	ENSG00000169554	ALG13	ENSG00000101901
GABRG2	ENSG00000113327	CACNA1A	ENSG00000141837	KCNH1	ENSG00000143473
STXBP1	ENSG00000136854	GABRB3	ENSG00000166206	GRIN2B	ENSG00000150086
KCNB1	ENSG00000158445	HCN1	ENSG00000164588	HNRNPU	ENSG00000153187
GRIN2B	ENSG00000273079	MEF2C	ENSG00000081189	PURA	ENSG00000185129
KCNT1	ENSG00000107147	SLC2A1	ENSG00000117394	GABRB2	ENSG00000145864
HCN1	ENSG00000164588	SYN1	ENSG00000008056	COL4A3BP	ENSG00000113163
KCNC1	ENSG00000129159	SLC1A2	ENSG00000110436	MECP2	ENSG00000169057
MEF2C	ENSG00000081189	CASK	ENSG00000147044	FOXG1	ENSG00000176165
PRRT2	ENSG00000167371	GNAO1	ENSG00000087258	ANKRD11	ENSG00000167522
GRIN2A	ENSG00000183454	IQSEC2	ENSG00000124313	SNAP25	ENSG00000132639
GRIN1	ENSG00000176884	PCDH19	ENSG00000165194	DDX3X	ENSG00000215301
CHRNA2	ENSG00000120903	SLC35A2	ENSG00000102100	IQSEC2	ENSG00000124313
DNM1	ENSG00000106976	SYNGAP1	ENSG00000197283
GABRB3	ENSG00000166206	GRIN2D	ENSG00000105464
SCN9A	ENSG00000169432	CDKL5	ENSG00000008086
SYNGAP1	ENSG00000197283	GNB1	ENSG00000078369
PCDH19	ENSG00000165194	KCNA2	ENSG00000177301
LGI1	ENSG00000108231	PIGA	ENSG00000165195
CHRNB2	ENSG00000160716	SLC6A1	ENSG00000157103
GABRA1	ENSG00000022355	TSC1	ENSG00000165699
SIK1	ENSG00000142178	CHD2	ENSG00000173575
ALG13	ENSG00000101901	GPHN	ENSG00000171723
		KCNB1	ENSG00000158445
		PURA	ENSG00000185129
		SLC6A8	ENSG00000130821
		TSC2	ENSG00000103197
		DNM1	ENSG00000106976
		KCNQ2	ENSG00000075043
		SCN1A	ENSG00000144285

## Sheet: known IS genes
Gene Symbol	Ensembl Gene ID
ARX	ENSG00000004848
CDKL5	ENSG00000008086
PAFAH1B1	ENSG00000007168
DCX	ENSG00000077279
TUBA1A	ENSG00000167552
STXBP1	ENSG00000136854
KCNQ2	ENSG00000075043
SPTAN1	ENSG00000197694
MAGI2	ENSG00000187391
GRIN2A	ENSG00000183454
FOXG1	ENSG00000176165
NSD1	ENSG00000165671
NEDD4	ENSG00000069869
CALN1	ENSG00000183166
WDR45	ENSG00000196998
SLC1A4	ENSG00000115902
RARS2	ENSG00000146282
UBA5	ENSG00000081307
IARS2	ENSG00000067704
PHACTR1	ENSG00000112137
ATP2A2	ENSG00000174437
CD99L2	ENSG00000102181
CLCN6	ENSG00000011021
CYFIP1	ENSG00000273749
CYFIP2	ENSG00000055163
GNB1	ENSG00000078369
GPT2	ENSG00000166123
HUWE1	ENSG00000086758
KMT2D	ENSG00000167548
MYO18A	ENSG00000196535
NOS3	ENSG00000164867
RYR1	ENSG00000196218
RYR2	ENSG00000198626
RYR3	ENSG00000198838
TAF1	ENSG00000147133
TECTA	ENSG00000109927
PURA	ENSG00000185129

## Sheet: known DD genes
Gene Symbol	Ensembl Gene ID
FANCB	ENSG00000181544
YAP1	ENSG00000137693
PAX2	ENSG00000075891
FGFR3	ENSG00000068078
ADAR	ENSG00000160710
NAA10	ENSG00000102030
OFD1	ENSG00000046651
PAFAH1B1	ENSG00000007168
COL1A1	ENSG00000108821
CAMTA1	ENSG00000171735
HRAS	ENSG00000174775
TBX3	ENSG00000135111
SCN2A	ENSG00000136531
MECP2	ENSG00000169057
FTL	ENSG00000087086
CBL	ENSG00000110395
COL2A1	ENSG00000139219
TGFB3	ENSG00000119699
LRP5	ENSG00000162337
FOXP2	ENSG00000128573
CHAMP1	ENSG00000198824
ACAN	ENSG00000157766
FLNA	ENSG00000196924
ARX	ENSG00000004848
IQSEC2	ENSG00000124313
NSDHL	ENSG00000147383
KBTBD13	ENSG00000234438
SOX9	ENSG00000125398
AMER1	ENSG00000184675
PLCB4	ENSG00000101333
TRAPPC2	ENSG00000196459
MSX1	ENSG00000163132
MAGEL2	ENSG00000254585
SLC2A1	ENSG00000117394
TWIST2	ENSG00000233608
OTC	ENSG00000036473
CRYBB2	ENSG00000244752
SALL1	ENSG00000103449
NALCN	ENSG00000102452
GATA6	ENSG00000141448
DMPK	ENSG00000104936
AFF2	ENSG00000155966
ACTB	ENSG00000075624
EBP	ENSG00000147155
CACNA1D	ENSG00000157388
SCN11A	ENSG00000168356
NKX2-5	ENSG00000183072
TCF4	ENSG00000196628
IGF2	ENSG00000167244
FGFR2	ENSG00000066468
EYA1	ENSG00000104313
TBX1	ENSG00000184058
RPS6KA3	ENSG00000177189
ATP7A	ENSG00000165240
ALDH18A1	ENSG00000059573
TBL1XR1	ENSG00000177565
SLC4A1	ENSG00000004939
SMARCE1	ENSG00000073584
PIK3R1	ENSG00000145675
GLUD1	ENSG00000148672
HUWE1	ENSG00000086758
DYNC1H1	ENSG00000197102
L1CAM	ENSG00000198910
WT1	ENSG00000184937
CHRDL1	ENSG00000101938
DVL1	ENSG00000107404
DSTYK	ENSG00000133059
KCNC3	ENSG00000131398
NDP	ENSG00000124479
KAT6A	ENSG00000083168
BCOR	ENSG00000183337
HDAC8	ENSG00000147099
AUTS2	ENSG00000158321
SATB2	ENSG00000119042
SCN4A	ENSG00000007314
RUNX2	ENSG00000124813
CRYGC	ENSG00000163254
OCRL	ENSG00000122126
SRCAP	ENSG00000080603
SCN1A	ENSG00000144285
COL9A1	ENSG00000112280
DEAF1	ENSG00000177030
ELN	ENSG00000049540
NR2F2	ENSG00000185551
SMARCB1	ENSG00000099956
NR2F1	ENSG00000175745
KAT6B	ENSG00000156650
GLI3	ENSG00000106571
PAX9	ENSG00000198807
FHL1	ENSG00000022267
AP1S2	ENSG00000182287
STS	ENSG00000101846
GLI2	ENSG00000074047
FLNB	ENSG00000136068
ZNF711	ENSG00000147180
HCCS	ENSG00000004961
DEPDC5	ENSG00000100150
SYT1	ENSG00000067715
PIK3CA	ENSG00000121879
PRPS1	ENSG00000147224
ARHGAP31	ENSG00000031081
SLC6A1	ENSG00000157103
CFC1	ENSG00000136698
ARID1B	ENSG00000049618
SHROOM3	ENSG00000138771
TRPS1	ENSG00000104447
SOX11	ENSG00000176887
ZEB2	ENSG00000169554
PRKAR1A	ENSG00000108946
EHMT1	ENSG00000181090
PTDSS1	ENSG00000156471
KCNA2	ENSG00000177301
RAD21	ENSG00000164754
HPD	ENSG00000158104
DNM1	ENSG00000106976
MED13L	ENSG00000123066
TEK	ENSG00000120156
BCAP31	ENSG00000185825
ANKRD11	ENSG00000167522
PHF21A	ENSG00000135365
IKBKG	ENSG00000269335
FOXL2	ENSG00000183770
SMARCA4	ENSG00000127616
TUBB2A	ENSG00000137267
NF1	ENSG00000196712
HCN1	ENSG00000164588
TGFB1	ENSG00000105329
PTEN	ENSG00000171862
FGFR1	ENSG00000077782
DNMT3A	ENSG00000119772
BMP4	ENSG00000125378
HSD17B10	ENSG00000072506
RIT1	ENSG00000143622
ABCC9	ENSG00000069431
KDM6A	ENSG00000147050
SHOX	ENSG00000185960
PRRT2	ENSG00000167371
GDF6	ENSG00000156466
ZIC3	ENSG00000156925
KCNC1	ENSG00000129159
CHRNB2	ENSG00000160716
NYX	ENSG00000188937
CCDC78	ENSG00000162004
GATA4	ENSG00000136574
PITX2	ENSG00000164093
GABRB3	ENSG00000166206
FOXF1	ENSG00000103241
KIF11	ENSG00000138160
CTCF	ENSG00000102974
EXT2	ENSG00000151348
OPHN1	ENSG00000079482
SMAD3	ENSG00000166949
CASK	ENSG00000147044
TFAP2B	ENSG00000008196
DDX3X	ENSG00000215301
TRPV3	ENSG00000167723
GRHL3	ENSG00000158055
IRF6	ENSG00000117595
ZDHHC9	ENSG00000188706
FOXC1	ENSG00000054598
KCNMA1	ENSG00000156113
DSPP	ENSG00000152591
PTHLH	ENSG00000087494
MAFB	ENSG00000204103
DCX	ENSG00000077279
FAM111A	ENSG00000166801
CRX	ENSG00000105392
NRXN2	ENSG00000110076
SOX10	ENSG00000100146
SPTAN1	ENSG00000197694
GNAO1	ENSG00000087258
LEMD3	ENSG00000174106
THRA	ENSG00000126351
BFSP2	ENSG00000170819
RRAS	ENSG00000126458
NEDD4L	ENSG00000049759
ZIC2	ENSG00000043355
GRIN2A	ENSG00000183454
NFIA	ENSG00000162599
WDR45	ENSG00000196998
ROR2	ENSG00000169071
PAX3	ENSG00000135903
SNRPB	ENSG00000125835
GJA1	ENSG00000152661
SOX17	ENSG00000164736
GRIN2B	ENSG00000273079
BCL11A	ENSG00000119866
GNAS	ENSG00000087460
CRYBB1	ENSG00000100122
SLC6A8	ENSG00000130821
BICD2	ENSG00000185963
KRT74	ENSG00000170484
HSF4	ENSG00000102878
CACNA1A	ENSG00000141837
MIR17HG	ENSG00000215417
GFAP	ENSG00000131095
HESX1	ENSG00000163666
MAP2K1	ENSG00000169032
NRXN1	ENSG00000179915
JAG1	ENSG00000101384
SOX3	ENSG00000134595
PLP1	ENSG00000123560
COL10A1	ENSG00000123500
FBN2	ENSG00000138829
USP9X	ENSG00000124486
FMR1	ENSG00000102081
SMC3	ENSG00000108055
POGZ	ENSG00000143442
TUBA1A	ENSG00000167552
TUBB	ENSG00000196230
ZC4H2	ENSG00000126970
SHANK3	ENSG00000251322
PDHA1	ENSG00000131828
SHH	ENSG00000164690
TCF12	ENSG00000140262
PURA	ENSG00000185129
MNX1	ENSG00000130675
TFAP2A	ENSG00000137203
LHX4	ENSG00000121454
EDA	ENSG00000158813
UBE2A	ENSG00000077721
CCNQ	ENSG00000262919
MAP3K1	ENSG00000095015
KRAS	ENSG00000133703
TBX5	ENSG00000089225
MITF	ENSG00000187098
CRYAA	ENSG00000160202
KIF5C	ENSG00000168280
EXT1	ENSG00000182197
KMT2D	ENSG00000167548
YY1	ENSG00000100811
ARID1A	ENSG00000117713
MED12	ENSG00000184634
SRY	ENSG00000184895
CRYBA1	ENSG00000108255
RAI1	ENSG00000108557
TUBB3	ENSG00000258947
SETD5	ENSG00000168137
KCNJ6	ENSG00000157542
TP63	ENSG00000073282
MMP13	ENSG00000137745
RPS19	ENSG00000105372
PTH1R	ENSG00000160801
PIK3R2	ENSG00000105647
KCTD1	ENSG00000134504
TBX20	ENSG00000164532
HNF1B	ENSG00000275410
ATRX	ENSG00000085224
SLC35A2	ENSG00000102100
SMS	ENSG00000102172
KCNQ2	ENSG00000075043
ZNF750	ENSG00000141579
EP300	ENSG00000100393
UPF3B	ENSG00000125351
STX1B	ENSG00000099365
GABRA1	ENSG00000022355
SIX5	ENSG00000177045
SLC9A6	ENSG00000198689
SIX1	ENSG00000126778
SETBP1	ENSG00000152217
NOTCH1	ENSG00000148400
PIGA	ENSG00000165195
NIPBL	ENSG00000164190
BRAF	ENSG00000157764
SIK1	ENSG00000142178
PTPN11	ENSG00000179295
TWIST1	ENSG00000122691
FOXE3	ENSG00000186790
SMARCA2	ENSG00000080503
RAB39B	ENSG00000155961
PITX3	ENSG00000107859
NOTCH2	ENSG00000134250
PAX6	ENSG00000007372
PCGF2	ENSG00000277258
NHS	ENSG00000188158
COX7B	ENSG00000131174
COL11A2	ENSG00000204248
GATAD2B	ENSG00000143614
FGF10	ENSG00000070193
KCNT1	ENSG00000107147
MATN3	ENSG00000132031
P4HB	ENSG00000185624
ANKH	ENSG00000154122
PGK1	ENSG00000102144
PTCHD1	ENSG00000165186
SLC16A2	ENSG00000147100
ASXL3	ENSG00000141431
ABCB7	ENSG00000131269
SMC1A	ENSG00000072501
IHH	ENSG00000163501
CDON	ENSG00000064309
CACNA1C	ENSG00000151067
HOXD13	ENSG00000128714
IDS	ENSG00000010404
SPRED1	ENSG00000166068
TGIF1	ENSG00000177426
PHF6	ENSG00000156531
KIF1A	ENSG00000130294
SNRPE	ENSG00000182004
RAF1	ENSG00000132155
MID1	ENSG00000101871
MEF2C	ENSG00000081189
MSX2	ENSG00000120149
TUBB4A	ENSG00000104833
IGSF1	ENSG00000147255
NLGN3	ENSG00000196338
LAMP2	ENSG00000005893
HNF4A	ENSG00000101076
OTX2	ENSG00000165588
GATA2	ENSG00000179348
FBN1	ENSG00000166147
FOXG1	ENSG00000176165
ADNP	ENSG00000101126
TRPV4	ENSG00000111199
KCNH1	ENSG00000143473
IFIH1	ENSG00000115267
SIX3	ENSG00000138083
CHRNA4	ENSG00000101204
PCDH19	ENSG00000165194
TBX4	ENSG00000121075
SMAD4	ENSG00000141646
UBE3A	ENSG00000114062
WNT5A	ENSG00000114251
MAMLD1	ENSG00000013619
KIF2A	ENSG00000068796
KANSL1	ENSG00000120071
SOS1	ENSG00000115904
TSPAN7	ENSG00000156298
MBD5	ENSG00000204406
GCH1	ENSG00000131979
CUL4B	ENSG00000158290
NOG	ENSG00000183691
AKT3	ENSG00000117020
TRIO	ENSG00000038382
ASH1L	ENSG00000116539
COL9A3	ENSG00000092758
GRIA3	ENSG00000125675
PHIP	ENSG00000146247
GRIN1	ENSG00000176884
TGFBR1	ENSG00000106799
HPRT1	ENSG00000165704
PAK3	ENSG00000077264
CCND2	ENSG00000118971
SOX2	ENSG00000181449
GNAI3	ENSG00000065135
STXBP1	ENSG00000136854
RBPJ	ENSG00000168214
MTM1	ENSG00000171100
CRELD1	ENSG00000163703
GABBR2	ENSG00000136928
CNKSR2	ENSG00000149970
DYRK1A	ENSG00000157540
CERT1	ENSG00000113163
AKT1	ENSG00000142208
PITX1	ENSG00000069011
TAFAZZIN	ENSG00000102125
ALX4	ENSG00000052850
MYCN	ENSG00000134323
FTSJ1	ENSG00000068438
IL1RAPL1	ENSG00000169306
KLF1	ENSG00000105610
ACSL4	ENSG00000068366
SHANK2	ENSG00000162105
FGF9	ENSG00000102678
MTOR	ENSG00000198793
HOXA13	ENSG00000106031
TBX22	ENSG00000122145
GK	ENSG00000198814
TUBB2B	ENSG00000137285
RBM10	ENSG00000182872
EFTUD2	ENSG00000108883
TAB2	ENSG00000228408; ENSG00000055208
GJA8	ENSG00000121634
FOXC2	ENSG00000176692
PAX8	ENSG00000125618
PDE4D	ENSG00000113448
CTNNB1	ENSG00000168036
KDM5C	ENSG00000126012
FLT4	ENSG00000037280
TSC1	ENSG00000165699
ALG13	ENSG00000101901
SYN1	ENSG00000008056
CCDC22	ENSG00000101997
SKI	ENSG00000157933
POLR1D	ENSG00000186184
ACVR1	ENSG00000115170
PHOX2B	ENSG00000109132
BRWD3	ENSG00000165288
PPP2R5D	ENSG00000112640
DKC1	ENSG00000130826
GJA3	ENSG00000121743
DLG3	ENSG00000082458
ZSWIM6	ENSG00000130449
MAP2K2	ENSG00000126934
GDF5	ENSG00000125965
TCOF1	ENSG00000070814
HDAC4	ENSG00000068024
MYH3	ENSG00000109063
SYNGAP1	ENSG00000197283
NRAS	ENSG00000213281
LMX1B	ENSG00000136944
COL9A2	ENSG00000049089
HCFC1	ENSG00000172534
CHD8	ENSG00000100888
SF3B4	ENSG00000143368
HNRNPU	ENSG00000153187
SYP	ENSG00000102003
SOX5	ENSG00000134532
PORCN	ENSG00000102312
TGFBR2	ENSG00000163513
NAA15	ENSG00000164134
FOXP1	ENSG00000114861
CHD7	ENSG00000171316
SPECC1L	ENSG00000100014
ITPR1	ENSG00000150995
KMT2A	ENSG00000118058
KCNJ11	ENSG00000187486
PHF8	ENSG00000172943
ARSL	ENSG00000157399
CDKN1C	ENSG00000129757
CHD2	ENSG00000173575
CHM	ENSG00000188419
TSHR	ENSG00000165409
PTCH1	ENSG00000185920
MAF	ENSG00000178573
PACS1	ENSG00000175115
GSPT2	ENSG00000189369
PPP2R1A	ENSG00000105568
MAOA	ENSG00000189221
AFF4	ENSG00000072364
IFITM5	ENSG00000206013
CIC	ENSG00000079432
CLCN4	ENSG00000073464
FGD1	ENSG00000102302
NODAL	ENSG00000156574
GABRG2	ENSG00000113327
NKX2-1	ENSG00000136352
SCN1B	ENSG00000105711
EDNRB	ENSG00000136160
NFIX	ENSG00000008441
ATP6V1B2	ENSG00000147416
PQBP1	ENSG00000102103
NEXMIF	ENSG00000050030
MYH9	ENSG00000100345
EZH2	ENSG00000106462
GLMN	ENSG00000174842
COL11A1	ENSG00000060718
EFNB1	ENSG00000090776
NDUFB11	ENSG00000147123
ERF	ENSG00000105722
EDNRA	ENSG00000151617
FOXP3	ENSG00000049768
WNT4	ENSG00000162552
GUCY2C	ENSG00000070019
PDGFRB	ENSG00000113721
NSD1	ENSG00000165671
SALL4	ENSG00000101115
AHDC1	ENSG00000126705
CDKL5	ENSG00000008086
KCNB1	ENSG00000158445
EEF1A2	ENSG00000101210
PIEZO2	ENSG00000154864
ZBTB20	ENSG00000181722
SCN8A	ENSG00000196876
POLR1A	ENSG00000068654
SHANK1	ENSG00000161681
DMD	ENSG00000198947
KIF22	ENSG00000079616
NDUFA1	ENSG00000125356
ASXL1	ENSG00000171456
TBR1	ENSG00000136535
CREBBP	ENSG00000005339
GPC3	ENSG00000147257
SHOC2	ENSG00000108061
TSC2	ENSG00000103197
ACTG1	ENSG00000184009
AIFM1	ENSG00000156709
ZMYND11	ENSG00000015171
SCN3A	ENSG00000153253
MECOM	ENSG00000085276
GMNN	ENSG00000112312
TAF1	ENSG00000147133
TINF2	ENSG00000092330
TPM2	ENSG00000198467
TBX18	ENSG00000112837
THOC2	ENSG00000125676
ZIC1	ENSG00000152977
DLL4	ENSG00000128917
CNOT3	ENSG00000088038
CSNK2A1	ENSG00000101266
GNAI1	ENSG00000127955
KCNQ3	ENSG00000184156
MSL3	ENSG00000005302
MYT1L	ENSG00000186487
PPM1D	ENSG00000170836
PUF60	ENSG00000179950
QRICH1	ENSG00000198218
SET	ENSG00000119335
KMT5B	ENSG00000110066
TCF20	ENSG00000100207
ZBTB18	ENSG00000179456
WAC	ENSG00000095787
DVL3	ENSG00000161202
PDE10A	ENSG00000112541
GNAQ	ENSG00000156052
GNA11	ENSG00000088256
RERE	ENSG00000142599
GNB1	ENSG00000078369
BGN	ENSG00000182492
SMO	ENSG00000128602
FZD5	ENSG00000163251
COL6A1	ENSG00000142156
PPP1CB	ENSG00000213639
NONO	ENSG00000147140
ATAD3A	ENSG00000197785
CHD4	ENSG00000111642
CDK13	ENSG00000065883
PRKD1	ENSG00000184304
TLK2	ENSG00000146872
MAP3K7	ENSG00000135341
EIF2S3	ENSG00000130741
ARCN1	ENSG00000095139
BRPF1	ENSG00000156983
HIVEP2	ENSG00000010818
KMT2B	ENSG00000272333
SETD1A	ENSG00000099381
STAG1	ENSG00000118007
SLC1A2	ENSG00000110436
GNA14	ENSG00000156049
SIN3A	ENSG00000169375
SON	ENSG00000159140
HNRNPH2	ENSG00000126945
GRIN2D	ENSG00000105464
SLC25A4	ENSG00000151729
FGF12	ENSG00000114279
EBF3	ENSG00000108001
KIDINS220	ENSG00000134313
ASXL2	ENSG00000143970
ARID2	ENSG00000189079
DLG4	ENSG00000132535
HECW2	ENSG00000138411
MORC2	ENSG00000133422
TRIP12	ENSG00000153827
H4C3	ENSG00000197061
H1-4	ENSG00000168298
RAB11B	ENSG00000185236
CTNND1	ENSG00000198561
AFF3	ENSG00000144218
BMP2	ENSG00000125845
FRMPD4	ENSG00000169933
RLIM	ENSG00000131263
USP27X	ENSG00000273820
BHLHA9	ENSG00000205899
ZNF462	ENSG00000148143
WDR26	ENSG00000162923
UBTF	ENSG00000108312
YWHAG	ENSG00000170027
KCNQ5	ENSG00000185760
EED	ENSG00000074266
RPS23	ENSG00000186468
NACC1	ENSG00000160877
ABL1	ENSG00000097007
TUBG1	ENSG00000131462
RAC1	ENSG00000136238
PACS2	ENSG00000179364
BPTF	ENSG00000171634
PPP3CA	ENSG00000138814
CLTC	ENSG00000141367
NTRK2	ENSG00000148053
NUS1	ENSG00000153989
RAB11A	ENSG00000103769
GABRB2	ENSG00000145864
SNAP25	ENSG00000132639
DHDDS	ENSG00000117682
DHX30	ENSG00000132153
CAMK2A	ENSG00000070808
CAMK2B	ENSG00000058404
SLC25A24	ENSG00000085491
FN1	ENSG00000115414
SRP54	ENSG00000100883
RPL11	ENSG00000142676
CUX2	ENSG00000111249
SETD2	ENSG00000181555
PRR12	ENSG00000126464
DPF2	ENSG00000133884
CHD3	ENSG00000170004
KMT2C	ENSG00000055609
H3-3A	ENSG00000163041
RORA	ENSG00000069667
DDX6	ENSG00000110367
NOVA2	ENSG00000104967
STAG2	ENSG00000101972
KMT2E	ENSG00000005483
RAC3	ENSG00000169750
CACNA1E	ENSG00000198216
SAMD9	ENSG00000205413
PHACTR1	ENSG00000112137
KCNJ8	ENSG00000121361
RHOBTB2	ENSG00000008853
SIM1	ENSG00000112246
SPTBN2	ENSG00000173898
WASF1	ENSG00000112290
TRAF7	ENSG00000131653
FBXO11	ENSG00000138081
IRF2BPL	ENSG00000119669
KCNK4	ENSG00000182450
COG4	ENSG00000103051
PAK1	ENSG00000149269
ATP1A1	ENSG00000163399
NFIB	ENSG00000147862
MACF1	ENSG00000127603
SMARCC2	ENSG00000139613
RNF13	ENSG00000082996
PPP2CA	ENSG00000113575
ZMIZ1	ENSG00000108175
MAPK8IP3	ENSG00000138834
SOX4	ENSG00000124766
TRRAP	ENSG00000196367
ATN1	ENSG00000111676
SUZ12	ENSG00000178691
MED13	ENSG00000108510
NBEA	ENSG00000172915
HNRNPK	ENSG00000165119
KDM3B	ENSG00000120733
BRD4	ENSG00000141867
MN1	ENSG00000169184
TFE3	ENSG00000068323
SETD1B	ENSG00000139718
POU3F3	ENSG00000198914
WDR37	ENSG00000047056
POLR2A	ENSG00000181222
TAOK1	ENSG00000160551
HNRNPR	ENSG00000125944
AP2M1	ENSG00000161203
RRAS2	ENSG00000133818
KCNN3	ENSG00000143603
SMARCD1	ENSG00000066117
GPC4	ENSG00000076716
CNOT1	ENSG00000125107
POLA1	ENSG00000101868
BNC2	ENSG00000173068
BRSK2	ENSG00000174672
LEMD2	ENSG00000161904
CDK8	ENSG00000132964
VAMP2	ENSG00000220205
ROBO4	ENSG00000154133
FBXW11	ENSG00000072803
WDFY3	ENSG00000163625
MYRF	ENSG00000124920
CDH2	ENSG00000170558
NPM1	ENSG00000181163
NKAP	ENSG00000101882
TMEM63A	ENSG00000196187
FOXJ1	ENSG00000129654
EDN1	ENSG00000078401
KDM5B	ENSG00000117139
RARB	ENSG00000077092
IGF1R	ENSG00000140443
MAB21L2	ENSG00000181541
AGO1	ENSG00000092847
DNM1L	ENSG00000087470
BCL11B	ENSG00000127152
CSNK2B	ENSG00000204435
CTBP1	ENSG00000159692
KCND3	ENSG00000171385
HK1	ENSG00000156515
SPAST	ENSG00000021574
MEIS2	ENSG00000134138
NR4A2	ENSG00000153234
NSD2	ENSG00000109685
OGT	ENSG00000147162
PBX1	ENSG00000185630
AP2S1	ENSG00000042753
TCF7L2	ENSG00000148737
ZNF292	ENSG00000188994
DDX23	ENSG00000174243
ARHGAP35	ENSG00000160007
DPYSL5	ENSG00000157851
FBXW7	ENSG00000109670
GNB2	ENSG00000172354
MAST1	ENSG00000105613
GIGYF1	ENSG00000146830
RAB14	ENSG00000119396
GRIA2	ENSG00000120251
HNRNPD	ENSG00000138668
U2AF2	ENSG00000063244
ADCY5	ENSG00000173175
MIB1	ENSG00000101752
MSL2	ENSG00000174579
ODC1	ENSG00000115758
ATP6V0A1	ENSG00000033627
KCNK3	ENSG00000171303
SATB1	ENSG00000182568
SPEN	ENSG00000065526
SPTBN1	ENSG00000115306
SRRM2	ENSG00000167978
PSMC5	ENSG00000087191
TRPM3	ENSG00000083067
UPF1	ENSG00000005007
ZFHX4	ENSG00000091656
ZMYM2	ENSG00000121741
ZNF148	ENSG00000163848
ARHGEF9	ENSG00000131089
CACNA1G	ENSG00000006283
CUL3	ENSG00000036257
KDM6B	ENSG00000132510
USP7	ENSG00000187555
EDAR	ENSG00000135960
GRID2	ENSG00000152208
NDNF	ENSG00000173376
PPP1R12A	ENSG00000058272
TET3	ENSG00000187605
CDC42	ENSG00000070831
RALA	ENSG00000006451
SPOP	ENSG00000121067
TMEM106B	ENSG00000106460
EIF2AK2	ENSG00000055332
SIAH1	ENSG00000196470
CDK19	ENSG00000155111
TRIM8	ENSG00000171206
SOX6	ENSG00000110693
HNRNPH1	ENSG00000169045
MYBPC1	ENSG00000196091
ARF1	ENSG00000143761
ATP6V1A	ENSG00000114573
CAMK2G	ENSG00000148660
GATA3	ENSG00000107485
KLF7	ENSG00000118263
LZTR1	ENSG00000099949
CYFIP2	ENSG00000055163
MRAS	ENSG00000158186
RPL10	ENSG00000147403
RPL26	ENSG00000161970
RPS26	ENSG00000197728
WFS1	ENSG00000109501
MMGT1	ENSG00000169446
ATP1A2	ENSG00000018625
CHD1	ENSG00000153922
CNNM2	ENSG00000148842
CTNND2	ENSG00000169862
FGF14	ENSG00000102466
NARS1	ENSG00000134440
GREB1L	ENSG00000141449
MAPK1	ENSG00000100030
SCAF4	ENSG00000156304
KAT5	ENSG00000172977
LMNB1	ENSG00000113368
TNRC6B	ENSG00000100354
LMNB2	ENSG00000176619
JARID2	ENSG00000008083
ATP6V0C	ENSG00000185883
PRKACA	ENSG00000072062
PRKACB	ENSG00000142875
CLCN6	ENSG00000011021
BICRA	ENSG00000063169
VPS4A	ENSG00000132612
KDM4B	ENSG00000127663
FBXO28	ENSG00000143756
POLR3B	ENSG00000013503
FGF13	ENSG00000129682
CELF2	ENSG00000048740
EIF5A	ENSG00000132507
CHRNB1	ENSG00000170175
NFE2L2	ENSG00000116044
NCDN	ENSG00000020129
DDB1	ENSG00000167986
ANKRD17	ENSG00000132466
TMEM240	ENSG00000205090
SOS2	ENSG00000100485
KIF5A	ENSG00000155980
COL6A2	ENSG00000142173
ARFGEF1	ENSG00000066777
SLC37A4	ENSG00000137700
POU4F1	ENSG00000152192
GLRA1	ENSG00000145888
CEP85L	ENSG00000111860
AP1G1	ENSG00000166747
CLCN3	ENSG00000109572
GRIK2	ENSG00000164418
COPB2	ENSG00000184432
GDF11	ENSG00000135414
ATP5F1A	ENSG00000152234
AKT2	ENSG00000105221
FZR1	ENSG00000105325
SUFU	ENSG00000107882
STT3A	ENSG00000134910
ARPC4	ENSG00000241553
TPM3	ENSG00000143549
RORB	ENSG00000198963
