# Supplementary material for: De novo variants in MAST4 related to neurodevelopmental disorders with developmental delay and infantile spasms: Genotype-phenotype association
Source: Front Mol Neurosci. 2023 Feb 22;16:1097553. doi: 10.3389/fnmol.2023.1097553 (PMC9992645; doi:10.3389/fnmol.2023.1097553)
Supplement: Supplementary Table 3 — Percentile of Spearman’s correlation coefficient| of the co-expression for all non-DD + EE + ISs genes vs. DD + EE + ISs genes, all non-DD vs. DD genes, all non- EE genes vs. EE genes and all non- ISs genes vs. ISs genes. [file Table_3.XLSX]

## Sheet: all
gene	R	rank	percentile	type
ENSG00000083223	0.425602	1	6.55695e-05	All
ENSG00000171681	0.423387	2	0.000131139	All
ENSG00000163939	0.423238	3	0.000196708	All
ENSG00000177200	0.421345	4	0.000262278	All
ENSG00000006282	0.421057	5	0.000327847	All
ENSG00000186448	0.421018	6	0.000393417	All
ENSG00000121741	0.420038	7	0.000458986	All
ENSG00000163527	0.419735	8	0.000524556	All
ENSG00000001167	0.419104	9	0.000590125	All
ENSG00000119778	0.418995	10	0.000655695	All
ENSG00000108510	0.418826	11	0.000721264	All
ENSG00000164244	0.418812	12	0.000786834	All
ENSG00000148341	0.418373	13	0.000852403	All
ENSG00000188994	0.418161	14	0.000917973	All
ENSG00000163848	0.41804	15	0.000983542	All
ENSG00000151746	0.418015	16	0.00104911	All
ENSG00000117139	0.417301	17	0.00111468	All
ENSG00000181827	0.417105	18	0.00118025	All
ENSG00000064313	0.41642	19	0.00124582	All
ENSG00000189079	0.416255	20	0.00131139	All
ENSG00000136937	0.415985	21	0.00137696	All
ENSG00000142065	0.415677	22	0.00144253	All
ENSG00000146463	0.415274	23	0.0015081	All
ENSG00000131263	0.415028	24	0.00157367	All
ENSG00000143324	0.414549	25	0.00163924	All
ENSG00000103540	0.41431	26	0.00170481	All
ENSG00000152443	0.414071	27	0.00177038	All
ENSG00000165732	0.414068	28	0.00183595	All
ENSG00000162302	0.413678	29	0.00190151	All
ENSG00000168214	0.41283	30	0.00196708	All
ENSG00000121892	0.412793	31	0.00203265	All
ENSG00000153339	0.412708	32	0.00209822	All
ENSG00000135387	0.412683	33	0.00216379	All
ENSG00000143469	0.412441	34	0.00222936	All
ENSG00000170242	0.41241	35	0.00229493	All
ENSG00000248966	0.412173	36	0.0023605	All
ENSG00000083807	0.411937	37	0.00242607	All
ENSG00000069956	0.411725	38	0.00249164	All
ENSG00000145833	0.411646	39	0.00255721	All
ENSG00000178177	0.411384	40	0.00262278	All
ENSG00000122779	0.411357	41	0.00268835	All
ENSG00000113615	0.411245	42	0.00275392	All
ENSG00000162613	0.411012	43	0.00281949	All
ENSG00000134759	0.41087	44	0.00288506	All
ENSG00000112996	0.410829	45	0.00295063	All
ENSG00000081019	0.410714	46	0.0030162	All
ENSG00000131023	0.410637	47	0.00308177	All
ENSG00000167123	0.410633	48	0.00314733	All
ENSG00000055917	0.410492	49	0.0032129	All
ENSG00000155367	0.410188	50	0.00327847	All
ENSG00000204611	0.410066	51	0.00334404	All
ENSG00000091009	0.410001	52	0.00340961	All
ENSG00000164944	0.409644	53	0.00347518	All
ENSG00000170456	0.409575	54	0.00354075	All
ENSG00000198464	0.409564	55	0.00360632	All
ENSG00000124104	0.409541	56	0.00367189	All
ENSG00000029363	0.409401	57	0.00373746	All
ENSG00000196504	0.409365	58	0.00380303	All
ENSG00000113456	0.409278	59	0.0038686	All
ENSG00000021574	0.408915	60	0.00393417	All
ENSG00000198642	0.408873	61	0.00399974	All
ENSG00000063601	0.408826	62	0.00406531	All
ENSG00000145780	0.408744	63	0.00413088	All
ENSG00000197619	0.408686	64	0.00419645	All
ENSG00000198862	0.408669	65	0.00426202	All
ENSG00000253797	0.408661	66	0.00432759	All
ENSG00000135747	0.408644	67	0.00439315	All
ENSG00000173442	0.408549	68	0.00445872	All
ENSG00000065183	0.408548	69	0.00452429	All
ENSG00000138767	0.408464	70	0.00458986	All
ENSG00000186577	0.408419	71	0.00465543	All
ENSG00000073711	0.408407	72	0.004721	All
ENSG00000158290	0.408326	73	0.00478657	All
ENSG00000196159	0.408286	74	0.00485214	All
ENSG00000180370	0.408189	75	0.00491771	All
ENSG00000167702	0.408099	76	0.00498328	All
ENSG00000147862	0.407724	77	0.00504885	All
ENSG00000101752	0.407678	78	0.00511442	All
ENSG00000167258	0.407391	79	0.00517999	All
ENSG00000118007	0.40739	80	0.00524556	All
ENSG00000089234	0.407356	81	0.00531113	All
ENSG00000174307	0.407275	82	0.0053767	All
ENSG00000165288	0.407257	83	0.00544227	All
ENSG00000138041	0.407245	84	0.00550784	All
ENSG00000134532	0.407193	85	0.00557341	All
ENSG00000100578	0.406868	86	0.00563897	All
ENSG00000148429	0.406863	87	0.00570454	All
ENSG00000203668	0.40679	88	0.00577011	All
ENSG00000173511	0.406765	89	0.00583568	All
ENSG00000225674	0.406476	90	0.00590125	All
ENSG00000125686	0.406444	91	0.00596682	All
ENSG00000143702	0.406355	92	0.00603239	All
ENSG00000160408	0.406301	93	0.00609796	All
ENSG00000108784	0.406298	94	0.00616353	All
ENSG00000232952	0.406266	95	0.0062291	All
ENSG00000180773	0.406262	96	0.00629467	All
ENSG00000237161	0.406056	97	0.00636024	All
ENSG00000204977	0.406048	98	0.00642581	All
ENSG00000163104	0.405943	99	0.00649138	All
ENSG00000116641	0.405943	100	0.00655695	All
ENSG00000198315	0.405931	101	0.00662252	All
ENSG00000023287	0.40575	102	0.00668809	All
ENSG00000147316	0.405718	103	0.00675366	All
ENSG00000172845	0.405693	104	0.00681922	All
ENSG00000242173	0.405693	105	0.00688479	All
ENSG00000250853	0.40569	106	0.00695036	All
ENSG00000161010	0.405544	107	0.00701593	All
ENSG00000011258	0.405525	108	0.0070815	All
ENSG00000168116	0.405511	109	0.00714707	All
ENSG00000224155	0.405473	110	0.00721264	All
ENSG00000112541	0.405412	111	0.00727821	All
ENSG00000132879	0.405396	112	0.00734378	All
ENSG00000239697	0.405359	113	0.00740935	All
ENSG00000117000	0.405312	114	0.00747492	All
ENSG00000158691	0.405297	115	0.00754049	All
ENSG00000182749	0.405267	116	0.00760606	All
ENSG00000224668	0.405153	117	0.00767163	All
ENSG00000178567	0.405116	118	0.0077372	All
ENSG00000025293	0.404975	119	0.00780277	All
ENSG00000196437	0.40492	120	0.00786834	All
ENSG00000144445	0.404747	121	0.00793391	All
ENSG00000114796	0.404553	122	0.00799948	All
ENSG00000062650	0.404515	123	0.00806504	All
ENSG00000112365	0.404499	124	0.00813061	All
ENSG00000144747	0.404457	125	0.00819618	All
ENSG00000161395	0.40444	126	0.00826175	All
ENSG00000049167	0.404438	127	0.00832732	All
ENSG00000118260	0.404315	128	0.00839289	All
ENSG00000048649	0.404298	129	0.00845846	All
ENSG00000136628	0.404289	130	0.00852403	All
ENSG00000185009	0.404211	131	0.0085896	All
ENSG00000163590	0.40409	132	0.00865517	All
ENSG00000156531	0.404075	133	0.00872074	All
ENSG00000083168	0.403989	134	0.00878631	All
ENSG00000172292	0.403907	135	0.00885188	All
ENSG00000079246	0.403586	136	0.00891745	All
ENSG00000160973	0.403545	137	0.00898302	All
ENSG00000172939	0.403524	138	0.00904859	All
ENSG00000175105	0.40351	139	0.00911416	All
ENSG00000149761	0.403502	140	0.00917973	All
ENSG00000120063	0.403444	141	0.0092453	All
ENSG00000088930	0.40343	142	0.00931086	All
ENSG00000143493	0.403366	143	0.00937643	All
ENSG00000083312	0.403333	144	0.009442	All
ENSG00000172262	0.403276	145	0.00950757	All
ENSG00000047315	0.403253	146	0.00957314	All
ENSG00000172466	0.403193	147	0.00963871	All
ENSG00000170677	0.403179	148	0.00970428	All
ENSG00000130939	0.403174	149	0.00976985	All
ENSG00000115252	0.403155	150	0.00983542	All
ENSG00000136485	0.403049	151	0.00990099	All
ENSG00000103253	0.402988	152	0.00996656	All
ENSG00000213090	0.402917	153	0.0100321	All
ENSG00000100644	0.402899	154	0.0100977	All
ENSG00000103227	0.402888	155	0.0101633	All
ENSG00000180673	0.402778	156	0.0102288	All
ENSG00000135333	0.402722	157	0.0102944	All
ENSG00000140455	0.402538	158	0.01036	All
ENSG00000145242	0.402524	159	0.0104255	All
ENSG00000221857	0.402487	160	0.0104911	All
ENSG00000081386	0.402461	161	0.0105567	All
ENSG00000066422	0.402408	162	0.0106223	All
ENSG00000073614	0.402351	163	0.0106878	All
ENSG00000145725	0.402317	164	0.0107534	All
ENSG00000123607	0.402284	165	0.010819	All
ENSG00000171703	0.402268	166	0.0108845	All
ENSG00000157764	0.402228	167	0.0109501	All
ENSG00000101473	0.40219	168	0.0110157	All
ENSG00000254004	0.402132	169	0.0110812	All
ENSG00000253710	0.402129	170	0.0111468	All
ENSG00000197323	0.402123	171	0.0112124	All
ENSG00000151422	0.402008	172	0.0112779	All
ENSG00000090060	0.401998	173	0.0113435	All
ENSG00000197050	0.401981	174	0.0114091	All
ENSG00000144895	0.401977	175	0.0114747	All
ENSG00000165417	0.401882	176	0.0115402	All
ENSG00000139946	0.401873	177	0.0116058	All
ENSG00000091039	0.401873	178	0.0116714	All
ENSG00000161999	0.40187	179	0.0117369	All
ENSG00000135829	0.401852	180	0.0118025	All
ENSG00000162521	0.401816	181	0.0118681	All
ENSG00000259248	0.40157	182	0.0119336	All
ENSG00000119041	0.401559	183	0.0119992	All
ENSG00000221968	0.401497	184	0.0120648	All
ENSG00000165233	0.40148	185	0.0121304	All
ENSG00000254376	0.401476	186	0.0121959	All
ENSG00000113300	0.401444	187	0.0122615	All
ENSG00000134758	0.401418	188	0.0123271	All
ENSG00000164134	0.401322	189	0.0123926	All
ENSG00000004897	0.401296	190	0.0124582	All
ENSG00000136717	0.401294	191	0.0125238	All
ENSG00000181513	0.401291	192	0.0125893	All
ENSG00000179454	0.401267	193	0.0126549	All
ENSG00000198892	0.401245	194	0.0127205	All
ENSG00000070367	0.40124	195	0.012786	All
ENSG00000101400	0.401217	196	0.0128516	All
ENSG00000178163	0.401181	197	0.0129172	All
ENSG00000127152	0.401129	198	0.0129828	All
ENSG00000175073	0.401068	199	0.0130483	All
ENSG00000114853	0.401031	200	0.0131139	All
ENSG00000173273	0.401019	201	0.0131795	All
ENSG00000198040	0.401011	202	0.013245	All
ENSG00000114062	0.400953	203	0.0133106	All
ENSG00000130396	0.400839	204	0.0133762	All
ENSG00000102786	0.400684	205	0.0134417	All
ENSG00000160539	0.40067	206	0.0135073	All
ENSG00000135924	0.400669	207	0.0135729	All
ENSG00000152492	0.400611	208	0.0136384	All
ENSG00000213079	0.400591	209	0.013704	All
ENSG00000111530	0.400586	210	0.0137696	All
ENSG00000153902	0.400578	211	0.0138352	All
ENSG00000187608	0.400527	212	0.0139007	All
ENSG00000145194	0.400467	213	0.0139663	All
ENSG00000151532	0.400367	214	0.0140319	All
ENSG00000257704	0.400257	215	0.0140974	All
ENSG00000064419	0.400162	216	0.014163	All
ENSG00000065135	0.400131	217	0.0142286	All
ENSG00000100614	0.400097	218	0.0142941	All
ENSG00000144597	0.400036	219	0.0143597	All
ENSG00000184524	0.399997	220	0.0144253	All
ENSG00000162076	0.399899	221	0.0144909	All
ENSG00000122550	0.399805	222	0.0145564	All
ENSG00000166233	0.399782	223	0.014622	All
ENSG00000184470	0.399775	224	0.0146876	All
ENSG00000077097	0.399764	225	0.0147531	All
ENSG00000009307	0.399737	226	0.0148187	All
ENSG00000065615	0.399667	227	0.0148843	All
ENSG00000134900	0.399653	228	0.0149498	All
ENSG00000100731	0.399651	229	0.0150154	All
ENSG00000163026	0.399645	230	0.015081	All
ENSG00000170759	0.399581	231	0.0151465	All
ENSG00000213799	0.399563	232	0.0152121	All
ENSG00000065150	0.399509	233	0.0152777	All
ENSG00000170471	0.39942	234	0.0153433	All
ENSG00000187323	0.399405	235	0.0154088	All
ENSG00000119446	0.39931	236	0.0154744	All
ENSG00000147050	0.399253	237	0.01554	All
ENSG00000178966	0.399153	238	0.0156055	All
ENSG00000122008	0.399151	239	0.0156711	All
ENSG00000169946	0.399141	240	0.0157367	All
ENSG00000141424	0.399129	241	0.0158022	All
ENSG00000112339	0.399115	242	0.0158678	All
ENSG00000167861	0.399108	243	0.0159334	All
ENSG00000257350	0.399065	244	0.015999	All
ENSG00000134313	0.399051	245	0.0160645	All
ENSG00000039560	0.399016	246	0.0161301	All
ENSG00000167971	0.398997	247	0.0161957	All
ENSG00000114423	0.398989	248	0.0162612	All
ENSG00000139531	0.398905	249	0.0163268	All
ENSG00000090238	0.39884	250	0.0163924	All
ENSG00000111875	0.398761	251	0.0164579	All
ENSG00000236031	0.398671	252	0.0165235	All
ENSG00000143797	0.398661	253	0.0165891	All
ENSG00000198553	0.398646	254	0.0166546	All
ENSG00000065054	0.398577	255	0.0167202	All
ENSG00000157540	0.398552	256	0.0167858	All
ENSG00000147548	0.398342	257	0.0168514	All
ENSG00000167779	0.398311	258	0.0169169	All
ENSG00000135338	0.398296	259	0.0169825	All
ENSG00000077458	0.398278	260	0.0170481	All
ENSG00000087250	0.398276	261	0.0171136	All
ENSG00000100749	0.398235	262	0.0171792	All
ENSG00000224775	0.398231	263	0.0172448	All
ENSG00000058272	0.398218	264	0.0173103	All
ENSG00000162923	0.398027	265	0.0173759	All
ENSG00000163214	0.398012	266	0.0174415	All
ENSG00000094975	0.398	267	0.017507	All
ENSG00000137502	0.397904	268	0.0175726	All
ENSG00000182504	0.397877	269	0.0176382	All
ENSG00000178691	0.397816	270	0.0177038	All
ENSG00000205339	0.397771	271	0.0177693	All
ENSG00000182628	0.397699	272	0.0178349	All
ENSG00000078142	0.397679	273	0.0179005	All
ENSG00000119684	0.397667	274	0.017966	All
ENSG00000101596	0.397649	275	0.0180316	All
ENSG00000140350	0.39753	276	0.0180972	All
ENSG00000159214	0.397494	277	0.0181627	All
ENSG00000132952	0.397365	278	0.0182283	All
ENSG00000135316	0.397357	279	0.0182939	All
ENSG00000233757	0.397325	280	0.0183595	All
ENSG00000124766	0.397248	281	0.018425	All
ENSG00000218890	0.397221	282	0.0184906	All
ENSG00000242128	0.397206	283	0.0185562	All
ENSG00000145365	0.397176	284	0.0186217	All
ENSG00000114742	0.397155	285	0.0186873	All
ENSG00000170903	0.397055	286	0.0187529	All
ENSG00000248871	0.397029	287	0.0188184	All
ENSG00000101460	0.397013	288	0.018884	All
ENSG00000154822	0.397008	289	0.0189496	All
ENSG00000154380	0.396882	290	0.0190151	All
ENSG00000175175	0.396871	291	0.0190807	All
ENSG00000169684	0.396831	292	0.0191463	All
ENSG00000258677	0.396776	293	0.0192119	All
ENSG00000230311	0.396703	294	0.0192774	All
ENSG00000136891	0.396664	295	0.019343	All
ENSG00000157450	0.39661	296	0.0194086	All
ENSG00000136450	0.396549	297	0.0194741	All
ENSG00000136021	0.39654	298	0.0195397	All
ENSG00000225423	0.396385	299	0.0196053	All
ENSG00000178467	0.396379	300	0.0196708	All
ENSG00000182150	0.396314	301	0.0197364	All
ENSG00000256116	0.39628	302	0.019802	All
ENSG00000032219	0.396244	303	0.0198675	All
ENSG00000113282	0.39615	304	0.0199331	All
ENSG00000127585	0.396103	305	0.0199987	All
ENSG00000085274	0.396062	306	0.0200643	All
ENSG00000181409	0.39605	307	0.0201298	All
ENSG00000250510	0.396016	308	0.0201954	All
ENSG00000180008	0.395912	309	0.020261	All
ENSG00000135040	0.395899	310	0.0203265	All
ENSG00000068878	0.395895	311	0.0203921	All
ENSG00000147649	0.39584	312	0.0204577	All
ENSG00000132024	0.395725	313	0.0205232	All
ENSG00000177666	0.395721	314	0.0205888	All
ENSG00000114646	0.395661	315	0.0206544	All
ENSG00000143554	0.39566	316	0.02072	All
ENSG00000215105	0.395617	317	0.0207855	All
ENSG00000232784	0.395602	318	0.0208511	All
ENSG00000228002	0.395594	319	0.0209167	All
ENSG00000021776	0.395592	320	0.0209822	All
ENSG00000163655	0.395588	321	0.0210478	All
ENSG00000122679	0.395576	322	0.0211134	All
ENSG00000259080	0.395558	323	0.0211789	All
ENSG00000166823	0.395513	324	0.0212445	All
ENSG00000250492	0.395497	325	0.0213101	All
ENSG00000217060	0.395469	326	0.0213756	All
ENSG00000116668	0.395442	327	0.0214412	All
ENSG00000234241	0.395442	328	0.0215068	All
ENSG00000116062	0.395413	329	0.0215724	All
ENSG00000122482	0.395408	330	0.0216379	All
ENSG00000166025	0.395406	331	0.0217035	All
ENSG00000137040	0.39534	332	0.0217691	All
ENSG00000079387	0.39533	333	0.0218346	All
ENSG00000249786	0.39532	334	0.0219002	All
ENSG00000229729	0.395283	335	0.0219658	All
ENSG00000180155	0.395279	336	0.0220313	All
ENSG00000155640	0.395273	337	0.0220969	All
ENSG00000163888	0.395248	338	0.0221625	All
ENSG00000127081	0.395162	339	0.0222281	All
ENSG00000173473	0.395136	340	0.0222936	All
ENSG00000071889	0.395121	341	0.0223592	All
ENSG00000227230	0.395064	342	0.0224248	All
ENSG00000229586	0.395052	343	0.0224903	All
ENSG00000154146	0.395022	344	0.0225559	All
ENSG00000198538	0.39495	345	0.0226215	All
ENSG00000075213	0.394894	346	0.022687	All
ENSG00000165997	0.394883	347	0.0227526	All
ENSG00000117222	0.394869	348	0.0228182	All
ENSG00000064601	0.394836	349	0.0228837	All
ENSG00000111052	0.39483	350	0.0229493	All
ENSG00000054267	0.394826	351	0.0230149	All
ENSG00000132635	0.394769	352	0.0230805	All
ENSG00000028203	0.394756	353	0.023146	All
ENSG00000226121	0.394739	354	0.0232116	All
ENSG00000151292	0.394737	355	0.0232772	All
ENSG00000236018	0.394691	356	0.0233427	All
ENSG00000121900	0.394685	357	0.0234083	All
ENSG00000197372	0.394662	358	0.0234739	All
ENSG00000257499	0.394641	359	0.0235394	All
ENSG00000138081	0.394606	360	0.023605	All
ENSG00000146757	0.394531	361	0.0236706	All
ENSG00000186432	0.39447	362	0.0237361	All
ENSG00000136603	0.394469	363	0.0238017	All
ENSG00000136940	0.394451	364	0.0238673	All
ENSG00000124571	0.394375	365	0.0239329	All
ENSG00000102383	0.394375	366	0.0239984	All
ENSG00000039123	0.394358	367	0.024064	All
ENSG00000198900	0.394314	368	0.0241296	All
ENSG00000230863	0.394304	369	0.0241951	All
ENSG00000237440	0.394273	370	0.0242607	All
ENSG00000242457	0.394252	371	0.0243263	All
ENSG00000174718	0.394239	372	0.0243918	All
ENSG00000198093	0.394127	373	0.0244574	All
ENSG00000197008	0.394044	374	0.024523	All
ENSG00000188747	0.394038	375	0.0245886	All
ENSG00000106477	0.394031	376	0.0246541	All
ENSG00000148835	0.39401	377	0.0247197	All
ENSG00000171450	0.393916	378	0.0247853	All
ENSG00000215179	0.393889	379	0.0248508	All
ENSG00000129083	0.393843	380	0.0249164	All
ENSG00000187231	0.393817	381	0.024982	All
ENSG00000125107	0.393754	382	0.0250475	All
ENSG00000228594	0.393724	383	0.0251131	All
ENSG00000050438	0.39357	384	0.0251787	All
ENSG00000164654	0.393554	385	0.0252442	All
ENSG00000146587	0.393552	386	0.0253098	All
ENSG00000161091	0.393541	387	0.0253754	All
ENSG00000204128	0.393527	388	0.025441	All
ENSG00000230662	0.393476	389	0.0255065	All
ENSG00000137770	0.393459	390	0.0255721	All
ENSG00000108352	0.393452	391	0.0256377	All
ENSG00000076685	0.393304	392	0.0257032	All
ENSG00000107581	0.393277	393	0.0257688	All
ENSG00000159882	0.393241	394	0.0258344	All
ENSG00000174780	0.39322	395	0.0258999	All
ENSG00000141429	0.393202	396	0.0259655	All
ENSG00000198598	0.393152	397	0.0260311	All
ENSG00000004487	0.393147	398	0.0260966	All
ENSG00000054654	0.393065	399	0.0261622	All
ENSG00000177182	0.393028	400	0.0262278	All
ENSG00000144909	0.392979	401	0.0262934	All
ENSG00000160208	0.392905	402	0.0263589	All
ENSG00000092148	0.392887	403	0.0264245	All
ENSG00000214181	0.392852	404	0.0264901	All
ENSG00000111596	0.392851	405	0.0265556	All
ENSG00000143498	0.392843	406	0.0266212	All
ENSG00000167118	0.392834	407	0.0266868	All
ENSG00000124151	0.392832	408	0.0267523	All
ENSG00000080815	0.392783	409	0.0268179	All
ENSG00000170836	0.392781	410	0.0268835	All
ENSG00000106780	0.392772	411	0.0269491	All
ENSG00000196233	0.392731	412	0.0270146	All
ENSG00000168813	0.39273	413	0.0270802	All
ENSG00000180574	0.39271	414	0.0271458	All
ENSG00000155592	0.392702	415	0.0272113	All
ENSG00000025156	0.392669	416	0.0272769	All
ENSG00000151611	0.392556	417	0.0273425	All
ENSG00000132356	0.392444	418	0.027408	All
ENSG00000130224	0.392436	419	0.0274736	All
ENSG00000188186	0.39243	420	0.0275392	All
ENSG00000037042	0.392382	421	0.0276047	All
ENSG00000141503	0.392235	422	0.0276703	All
ENSG00000159217	0.39223	423	0.0277359	All
ENSG00000135341	0.392201	424	0.0278015	All
ENSG00000124207	0.392182	425	0.027867	All
ENSG00000225568	0.392131	426	0.0279326	All
ENSG00000181450	0.392049	427	0.0279982	All
ENSG00000213015	0.391982	428	0.0280637	All
ENSG00000197779	0.391964	429	0.0281293	All
ENSG00000259316	0.39195	430	0.0281949	All
ENSG00000170949	0.391931	431	0.0282604	All
ENSG00000166266	0.391927	432	0.028326	All
ENSG00000108055	0.391869	433	0.0283916	All
ENSG00000174516	0.391849	434	0.0284572	All
ENSG00000154727	0.391796	435	0.0285227	All
ENSG00000151458	0.391772	436	0.0285883	All
ENSG00000147488	0.391772	437	0.0286539	All
ENSG00000165934	0.391762	438	0.0287194	All
ENSG00000106086	0.391747	439	0.028785	All
ENSG00000237984	0.391719	440	0.0288506	All
ENSG00000110395	0.391713	441	0.0289161	All
ENSG00000129515	0.391695	442	0.0289817	All
ENSG00000169375	0.391691	443	0.0290473	All
ENSG00000075399	0.391678	444	0.0291128	All
ENSG00000100711	0.391677	445	0.0291784	All
ENSG00000129315	0.391671	446	0.029244	All
ENSG00000005801	0.391494	447	0.0293096	All
ENSG00000141646	0.391408	448	0.0293751	All
ENSG00000235720	0.391308	449	0.0294407	All
ENSG00000099999	0.391306	450	0.0295063	All
ENSG00000066084	0.391213	451	0.0295718	All
ENSG00000060971	0.391197	452	0.0296374	All
ENSG00000101439	0.391181	453	0.029703	All
ENSG00000119227	0.391154	454	0.0297685	All
ENSG00000170802	0.391151	455	0.0298341	All
ENSG00000108654	0.391088	456	0.0298997	All
ENSG00000007541	0.391062	457	0.0299652	All
ENSG00000108559	0.391051	458	0.0300308	All
ENSG00000056097	0.39104	459	0.0300964	All
ENSG00000109381	0.391017	460	0.030162	All
ENSG00000212928	0.390996	461	0.0302275	All
ENSG00000112739	0.390896	462	0.0302931	All
ENSG00000236792	0.390884	463	0.0303587	All
ENSG00000165209	0.390865	464	0.0304242	All
ENSG00000184205	0.39084	465	0.0304898	All
ENSG00000213762	0.390826	466	0.0305554	All
ENSG00000198015	0.390806	467	0.0306209	All
ENSG00000146247	0.390801	468	0.0306865	All
ENSG00000196967	0.390779	469	0.0307521	All
ENSG00000198554	0.390744	470	0.0308177	All
ENSG00000223802	0.390716	471	0.0308832	All
ENSG00000110367	0.390699	472	0.0309488	All
ENSG00000108094	0.390611	473	0.0310144	All
ENSG00000174579	0.390542	474	0.0310799	All
ENSG00000225031	0.390441	475	0.0311455	All
ENSG00000197461	0.390414	476	0.0312111	All
ENSG00000072364	0.390395	477	0.0312766	All
ENSG00000186654	0.39037	478	0.0313422	All
ENSG00000091527	0.390215	479	0.0314078	All
ENSG00000119414	0.390133	480	0.0314733	All
ENSG00000155366	0.390129	481	0.0315389	All
ENSG00000075391	0.390128	482	0.0316045	All
ENSG00000177030	0.390087	483	0.0316701	All
ENSG00000067596	0.390083	484	0.0317356	All
ENSG00000121774	0.390081	485	0.0318012	All
ENSG00000183814	0.39003	486	0.0318668	All
ENSG00000136560	0.390017	487	0.0319323	All
ENSG00000172663	0.390008	488	0.0319979	All
ENSG00000156650	0.389999	489	0.0320635	All
ENSG00000255073	0.389998	490	0.032129	All
ENSG00000061938	0.389997	491	0.0321946	All
ENSG00000186020	0.389974	492	0.0322602	All
ENSG00000102882	0.389935	493	0.0323257	All
ENSG00000083520	0.389919	494	0.0323913	All
ENSG00000181104	0.389903	495	0.0324569	All
ENSG00000136535	0.389839	496	0.0325225	All
ENSG00000092140	0.389828	497	0.032588	All
ENSG00000198081	0.389652	498	0.0326536	All
ENSG00000137075	0.389646	499	0.0327192	All
ENSG00000147874	0.389625	500	0.0327847	All
ENSG00000172932	0.389573	501	0.0328503	All
ENSG00000177932	0.389553	502	0.0329159	All
ENSG00000149541	0.389547	503	0.0329814	All
ENSG00000197857	0.389544	504	0.033047	All
ENSG00000115970	0.389512	505	0.0331126	All
ENSG00000168246	0.389493	506	0.0331782	All
ENSG00000127419	0.389492	507	0.0332437	All
ENSG00000085721	0.389485	508	0.0333093	All
ENSG00000205269	0.389457	509	0.0333749	All
ENSG00000015479	0.389457	510	0.0334404	All
ENSG00000241484	0.389413	511	0.033506	All
ENSG00000237794	0.389403	512	0.0335716	All
ENSG00000236988	0.389397	513	0.0336371	All
ENSG00000152402	0.389393	514	0.0337027	All
ENSG00000185728	0.389391	515	0.0337683	All
ENSG00000073150	0.389373	516	0.0338338	All
ENSG00000128294	0.389363	517	0.0338994	All
ENSG00000128881	0.389357	518	0.033965	All
ENSG00000110011	0.389339	519	0.0340306	All
ENSG00000188011	0.389328	520	0.0340961	All
ENSG00000184635	0.389318	521	0.0341617	All
ENSG00000117020	0.389317	522	0.0342273	All
ENSG00000083635	0.389303	523	0.0342928	All
ENSG00000105866	0.389262	524	0.0343584	All
ENSG00000164323	0.38918	525	0.034424	All
ENSG00000138386	0.389158	526	0.0344895	All
ENSG00000101343	0.389118	527	0.0345551	All
ENSG00000234882	0.389043	528	0.0346207	All
ENSG00000169826	0.389017	529	0.0346863	All
ENSG00000105879	0.389005	530	0.0347518	All
ENSG00000232157	0.388903	531	0.0348174	All
ENSG00000007264	0.388882	532	0.034883	All
ENSG00000169760	0.388872	533	0.0349485	All
ENSG00000253431	0.38878	534	0.0350141	All
ENSG00000173406	0.388765	535	0.0350797	All
ENSG00000137942	0.388758	536	0.0351452	All
ENSG00000100359	0.388679	537	0.0352108	All
ENSG00000161243	0.38862	538	0.0352764	All
ENSG00000165553	0.388579	539	0.0353419	All
ENSG00000167807	0.388579	540	0.0354075	All
ENSG00000105696	0.388572	541	0.0354731	All
ENSG00000169884	0.388535	542	0.0355387	All
ENSG00000204052	0.388508	543	0.0356042	All
ENSG00000130348	0.38846	544	0.0356698	All
ENSG00000143774	0.388444	545	0.0357354	All
ENSG00000130283	0.388428	546	0.0358009	All
ENSG00000255498	0.388426	547	0.0358665	All
ENSG00000137055	0.388421	548	0.0359321	All
ENSG00000184517	0.388412	549	0.0359976	All
ENSG00000213928	0.388359	550	0.0360632	All
ENSG00000196670	0.388329	551	0.0361288	All
ENSG00000030066	0.38831	552	0.0361943	All
ENSG00000122484	0.388296	553	0.0362599	All
ENSG00000224383	0.38826	554	0.0363255	All
ENSG00000143924	0.38826	555	0.0363911	All
ENSG00000197128	0.388233	556	0.0364566	All
ENSG00000240890	0.388226	557	0.0365222	All
ENSG00000141425	0.388191	558	0.0365878	All
ENSG00000105552	0.388109	559	0.0366533	All
ENSG00000111647	0.388099	560	0.0367189	All
ENSG00000010244	0.388099	561	0.0367845	All
ENSG00000118620	0.388053	562	0.03685	All
ENSG00000116191	0.388037	563	0.0369156	All
ENSG00000077063	0.387978	564	0.0369812	All
ENSG00000113522	0.387886	565	0.0370468	All
ENSG00000227617	0.387875	566	0.0371123	All
ENSG00000004700	0.387859	567	0.0371779	All
ENSG00000072501	0.387799	568	0.0372435	All
ENSG00000149091	0.387791	569	0.037309	All
ENSG00000197006	0.387752	570	0.0373746	All
ENSG00000256010	0.387746	571	0.0374402	All
ENSG00000109606	0.387683	572	0.0375057	All
ENSG00000257530	0.387647	573	0.0375713	All
ENSG00000147140	0.387612	574	0.0376369	All
ENSG00000174282	0.387594	575	0.0377024	All
ENSG00000120645	0.387489	576	0.037768	All
ENSG00000128607	0.387473	577	0.0378336	All
ENSG00000118579	0.387435	578	0.0378992	All
ENSG00000109805	0.387358	579	0.0379647	All
ENSG00000108556	0.387301	580	0.0380303	All
ENSG00000099904	0.387298	581	0.0380959	All
ENSG00000058404	0.38729	582	0.0381614	All
ENSG00000105464	0.387168	583	0.038227	All
ENSG00000188451	0.387164	584	0.0382926	All
ENSG00000170558	0.387164	585	0.0383581	All
ENSG00000100429	0.387105	586	0.0384237	All
ENSG00000155330	0.387024	587	0.0384893	All
ENSG00000118482	0.386983	588	0.0385548	All
ENSG00000062725	0.386939	589	0.0386204	All
ENSG00000073921	0.386845	590	0.038686	All
ENSG00000109270	0.386836	591	0.0387516	All
ENSG00000088881	0.38681	592	0.0388171	All
ENSG00000063046	0.386788	593	0.0388827	All
ENSG00000080345	0.386736	594	0.0389483	All
ENSG00000108443	0.38664	595	0.0390138	All
ENSG00000154001	0.386545	596	0.0390794	All
ENSG00000111224	0.386532	597	0.039145	All
ENSG00000109171	0.3865	598	0.0392105	All
ENSG00000198060	0.386492	599	0.0392761	All
ENSG00000091622	0.386454	600	0.0393417	All
ENSG00000177733	0.386434	601	0.0394073	All
ENSG00000126261	0.386361	602	0.0394728	All
ENSG00000232387	0.386325	603	0.0395384	All
ENSG00000235117	0.38628	604	0.039604	All
ENSG00000196632	0.386271	605	0.0396695	All
ENSG00000183171	0.386247	606	0.0397351	All
ENSG00000198683	0.386159	607	0.0398007	All
ENSG00000140382	0.386141	608	0.0398662	All
ENSG00000105701	0.386126	609	0.0399318	All
ENSG00000121058	0.386093	610	0.0399974	All
ENSG00000130822	0.386082	611	0.0400629	All
ENSG00000249485	0.386072	612	0.0401285	All
ENSG00000145041	0.385996	613	0.0401941	All
ENSG00000155561	0.385962	614	0.0402597	All
ENSG00000142556	0.385955	615	0.0403252	All
ENSG00000139496	0.385868	616	0.0403908	All
ENSG00000143061	0.385849	617	0.0404564	All
ENSG00000111077	0.385831	618	0.0405219	All
ENSG00000250846	0.385826	619	0.0405875	All
ENSG00000100399	0.385818	620	0.0406531	All
ENSG00000164022	0.3858	621	0.0407186	All
ENSG00000248405	0.385785	622	0.0407842	All
ENSG00000244513	0.385651	623	0.0408498	All
ENSG00000095321	0.385608	624	0.0409153	All
ENSG00000168438	0.385563	625	0.0409809	All
ENSG00000118496	0.385538	626	0.0410465	All
ENSG00000130935	0.385469	627	0.0411121	All
ENSG00000232951	0.385436	628	0.0411776	All
ENSG00000149809	0.385331	629	0.0412432	All
ENSG00000139163	0.385328	630	0.0413088	All
ENSG00000134590	0.385298	631	0.0413743	All
ENSG00000108424	0.38529	632	0.0414399	All
ENSG00000206052	0.385276	633	0.0415055	All
ENSG00000102221	0.385251	634	0.041571	All
ENSG00000233229	0.385205	635	0.0416366	All
ENSG00000224785	0.38518	636	0.0417022	All
ENSG00000166747	0.385151	637	0.0417678	All
ENSG00000125895	0.385136	638	0.0418333	All
ENSG00000196110	0.385119	639	0.0418989	All
ENSG00000036257	0.385107	640	0.0419645	All
ENSG00000103047	0.385077	641	0.04203	All
ENSG00000153147	0.385014	642	0.0420956	All
ENSG00000172346	0.385007	643	0.0421612	All
ENSG00000105497	0.384987	644	0.0422267	All
ENSG00000112182	0.384945	645	0.0422923	All
ENSG00000187257	0.384934	646	0.0423579	All
ENSG00000148362	0.384925	647	0.0424234	All
ENSG00000152214	0.384914	648	0.042489	All
ENSG00000145431	0.384892	649	0.0425546	All
ENSG00000095002	0.384872	650	0.0426202	All
ENSG00000143155	0.384859	651	0.0426857	All
ENSG00000244462	0.384854	652	0.0427513	All
ENSG00000164896	0.384854	653	0.0428169	All
ENSG00000143819	0.384829	654	0.0428824	All
ENSG00000119866	0.384801	655	0.042948	All
ENSG00000129946	0.384789	656	0.0430136	All
ENSG00000213189	0.384756	657	0.0430791	All
ENSG00000117242	0.384727	658	0.0431447	All
ENSG00000099882	0.384696	659	0.0432103	All
ENSG00000171700	0.384665	660	0.0432759	All
ENSG00000147905	0.384638	661	0.0433414	All
ENSG00000101367	0.384593	662	0.043407	All
ENSG00000228717	0.384591	663	0.0434726	All
ENSG00000251322	0.384571	664	0.0435381	All
ENSG00000164975	0.384562	665	0.0436037	All
ENSG00000153827	0.38456	666	0.0436693	All
ENSG00000121879	0.384506	667	0.0437348	All
ENSG00000164934	0.384502	668	0.0438004	All
ENSG00000102974	0.384494	669	0.043866	All
ENSG00000227344	0.384391	670	0.0439315	All
ENSG00000166793	0.384375	671	0.0439971	All
ENSG00000166170	0.38435	672	0.0440627	All
ENSG00000120802	0.384238	673	0.0441283	All
ENSG00000099814	0.384189	674	0.0441938	All
ENSG00000196591	0.384177	675	0.0442594	All
ENSG00000096063	0.384162	676	0.044325	All
ENSG00000167930	0.384118	677	0.0443905	All
ENSG00000183087	0.384115	678	0.0444561	All
ENSG00000178694	0.384049	679	0.0445217	All
ENSG00000099330	0.384045	680	0.0445872	All
ENSG00000135404	0.384009	681	0.0446528	All
ENSG00000008283	0.383959	682	0.0447184	All
ENSG00000104936	0.383956	683	0.0447839	All
ENSG00000123684	0.38395	684	0.0448495	All
ENSG00000107551	0.383937	685	0.0449151	All
ENSG00000166478	0.383921	686	0.0449807	All
ENSG00000018510	0.383917	687	0.0450462	All
ENSG00000117791	0.383892	688	0.0451118	All
ENSG00000165259	0.383811	689	0.0451774	All
ENSG00000254598	0.383794	690	0.0452429	All
ENSG00000167778	0.383773	691	0.0453085	All
ENSG00000256469	0.383722	692	0.0453741	All
ENSG00000162520	0.383682	693	0.0454396	All
ENSG00000101871	0.383544	694	0.0455052	All
ENSG00000258964	0.383471	695	0.0455708	All
ENSG00000132912	0.383457	696	0.0456364	All
ENSG00000174977	0.383424	697	0.0457019	All
ENSG00000059915	0.383407	698	0.0457675	All
ENSG00000082397	0.383366	699	0.0458331	All
ENSG00000228206	0.383362	700	0.0458986	All
ENSG00000130304	0.383338	701	0.0459642	All
ENSG00000113318	0.383338	702	0.0460298	All
ENSG00000197701	0.383295	703	0.0460953	All
ENSG00000066322	0.383288	704	0.0461609	All
ENSG00000148153	0.383261	705	0.0462265	All
ENSG00000155304	0.383236	706	0.046292	All
ENSG00000141542	0.383225	707	0.0463576	All
ENSG00000226143	0.383187	708	0.0464232	All
ENSG00000111142	0.383123	709	0.0464888	All
ENSG00000085224	0.383075	710	0.0465543	All
ENSG00000144218	0.383067	711	0.0466199	All
ENSG00000165752	0.383058	712	0.0466855	All
ENSG00000256223	0.383052	713	0.046751	All
ENSG00000177888	0.38303	714	0.0468166	All
ENSG00000259506	0.383025	715	0.0468822	All
ENSG00000101972	0.383022	716	0.0469477	All
ENSG00000125505	0.382988	717	0.0470133	All
ENSG00000235024	0.382889	718	0.0470789	All
ENSG00000198492	0.382887	719	0.0471444	All
ENSG00000170234	0.382868	720	0.04721	All
ENSG00000103266	0.382856	721	0.0472756	All
ENSG00000113389	0.382817	722	0.0473412	All
ENSG00000178105	0.382811	723	0.0474067	All
ENSG00000168564	0.382809	724	0.0474723	All
ENSG00000160551	0.382803	725	0.0475379	All
ENSG00000122507	0.382773	726	0.0476034	All
ENSG00000232859	0.382689	727	0.047669	All
ENSG00000139971	0.382655	728	0.0477346	All
ENSG00000166448	0.382625	729	0.0478001	All
ENSG00000243477	0.382613	730	0.0478657	All
ENSG00000104177	0.382586	731	0.0479313	All
ENSG00000108509	0.382571	732	0.0479969	All
ENSG00000196172	0.38257	733	0.0480624	All
ENSG00000095713	0.382555	734	0.048128	All
ENSG00000140199	0.382528	735	0.0481936	All
ENSG00000155545	0.382527	736	0.0482591	All
ENSG00000105778	0.382474	737	0.0483247	All
ENSG00000099822	0.382337	738	0.0483903	All
ENSG00000205726	0.382314	739	0.0484558	All
ENSG00000100258	0.382309	740	0.0485214	All
ENSG00000011114	0.382305	741	0.048587	All
ENSG00000158321	0.382282	742	0.0486525	All
ENSG00000259758	0.382254	743	0.0487181	All
ENSG00000115421	0.382239	744	0.0487837	All
ENSG00000168092	0.382237	745	0.0488493	All
ENSG00000143494	0.382218	746	0.0489148	All
ENSG00000123066	0.382215	747	0.0489804	All
ENSG00000172840	0.382196	748	0.049046	All
ENSG00000178082	0.382162	749	0.0491115	All
ENSG00000108854	0.382075	750	0.0491771	All
ENSG00000159131	0.382068	751	0.0492427	All
ENSG00000138182	0.38206	752	0.0493082	All
ENSG00000162512	0.382041	753	0.0493738	All
ENSG00000161011	0.38203	754	0.0494394	All
ENSG00000134072	0.381986	755	0.049505	All
ENSG00000073670	0.381978	756	0.0495705	All
ENSG00000180902	0.381918	757	0.0496361	All
ENSG00000106799	0.381881	758	0.0497017	All
ENSG00000109736	0.381829	759	0.0497672	All
ENSG00000188177	0.381778	760	0.0498328	All
ENSG00000255108	0.38177	761	0.0498984	All
ENSG00000147274	0.381767	762	0.0499639	All
ENSG00000115524	0.381766	763	0.0500295	All
ENSG00000090975	0.381756	764	0.0500951	All
ENSG00000078018	0.38175	765	0.0501606	All
ENSG00000198791	0.381692	766	0.0502262	All
ENSG00000161813	0.381648	767	0.0502918	All
ENSG00000173611	0.381612	768	0.0503574	All
ENSG00000196305	0.381579	769	0.0504229	All
ENSG00000174485	0.381556	770	0.0504885	All
ENSG00000144036	0.381491	771	0.0505541	All
ENSG00000062370	0.38149	772	0.0506196	All
ENSG00000130643	0.381424	773	0.0506852	All
ENSG00000182923	0.381397	774	0.0507508	All
ENSG00000114923	0.381385	775	0.0508163	All
ENSG00000129480	0.381339	776	0.0508819	All
ENSG00000187051	0.381331	777	0.0509475	All
ENSG00000109680	0.381318	778	0.051013	All
ENSG00000166439	0.381306	779	0.0510786	All
ENSG00000116661	0.381245	780	0.0511442	All
ENSG00000138095	0.381222	781	0.0512098	All
ENSG00000139973	0.381219	782	0.0512753	All
ENSG00000176884	0.381175	783	0.0513409	All
ENSG00000108231	0.381152	784	0.0514065	All
ENSG00000142920	0.381124	785	0.051472	All
ENSG00000119953	0.381122	786	0.0515376	All
ENSG00000078674	0.381122	787	0.0516032	All
ENSG00000234629	0.381118	788	0.0516687	All
ENSG00000107362	0.381104	789	0.0517343	All
ENSG00000145495	0.381083	790	0.0517999	All
ENSG00000228057	0.381069	791	0.0518655	All
ENSG00000183475	0.381051	792	0.051931	All
ENSG00000122068	0.38105	793	0.0519966	All
ENSG00000140995	0.381027	794	0.0520622	All
ENSG00000230183	0.38102	795	0.0521277	All
ENSG00000211584	0.380997	796	0.0521933	All
ENSG00000243547	0.380996	797	0.0522589	All
ENSG00000164327	0.38097	798	0.0523244	All
ENSG00000105963	0.380965	799	0.05239	All
ENSG00000187607	0.380947	800	0.0524556	All
ENSG00000183837	0.380936	801	0.0525211	All
ENSG00000130202	0.380927	802	0.0525867	All
ENSG00000144460	0.380914	803	0.0526523	All
ENSG00000069424	0.380904	804	0.0527179	All
ENSG00000115758	0.380899	805	0.0527834	All
ENSG00000092201	0.38071	806	0.052849	All
ENSG00000198730	0.380673	807	0.0529146	All
ENSG00000184432	0.380672	808	0.0529801	All
ENSG00000131477	0.380597	809	0.0530457	All
ENSG00000179387	0.380593	810	0.0531113	All
ENSG00000078237	0.380587	811	0.0531768	All
ENSG00000239685	0.380571	812	0.0532424	All
ENSG00000067248	0.38057	813	0.053308	All
ENSG00000108064	0.380499	814	0.0533735	All
ENSG00000171992	0.380456	815	0.0534391	All
ENSG00000230056	0.380454	816	0.0535047	All
ENSG00000223984	0.380431	817	0.0535703	All
ENSG00000182674	0.380411	818	0.0536358	All
ENSG00000033800	0.380407	819	0.0537014	All
ENSG00000107742	0.3804	820	0.053767	All
ENSG00000137880	0.380373	821	0.0538325	All
ENSG00000138442	0.380371	822	0.0538981	All
ENSG00000214561	0.380362	823	0.0539637	All
ENSG00000170464	0.380311	824	0.0540292	All
ENSG00000150776	0.380303	825	0.0540948	All
ENSG00000164190	0.380272	826	0.0541604	All
ENSG00000258903	0.380267	827	0.054226	All
ENSG00000112200	0.380232	828	0.0542915	All
ENSG00000178209	0.380229	829	0.0543571	All
ENSG00000154328	0.380224	830	0.0544227	All
ENSG00000144591	0.380222	831	0.0544882	All
ENSG00000183309	0.380221	832	0.0545538	All
ENSG00000169733	0.380216	833	0.0546194	All
ENSG00000162702	0.38019	834	0.0546849	All
ENSG00000174197	0.380148	835	0.0547505	All
ENSG00000197258	0.380129	836	0.0548161	All
ENSG00000174915	0.380088	837	0.0548816	All
ENSG00000232040	0.380067	838	0.0549472	All
ENSG00000106089	0.379986	839	0.0550128	All
ENSG00000177613	0.379942	840	0.0550784	All
ENSG00000167619	0.379909	841	0.0551439	All
ENSG00000100302	0.379889	842	0.0552095	All
ENSG00000224546	0.379886	843	0.0552751	All
ENSG00000111860	0.379823	844	0.0553406	All
ENSG00000032444	0.379815	845	0.0554062	All
ENSG00000248101	0.379764	846	0.0554718	All
ENSG00000163811	0.379702	847	0.0555373	All
ENSG00000228509	0.379677	848	0.0556029	All
ENSG00000154429	0.379647	849	0.0556685	All
ENSG00000162607	0.379636	850	0.0557341	All
ENSG00000082701	0.379633	851	0.0557996	All
ENSG00000232533	0.379602	852	0.0558652	All
ENSG00000103342	0.379572	853	0.0559308	All
ENSG00000139597	0.379571	854	0.0559963	All
ENSG00000177542	0.379552	855	0.0560619	All
ENSG00000118412	0.37954	856	0.0561275	All
ENSG00000205220	0.379503	857	0.056193	All
ENSG00000116786	0.379443	858	0.0562586	All
ENSG00000054356	0.379432	859	0.0563242	All
ENSG00000225137	0.379282	860	0.0563897	All
ENSG00000183831	0.379259	861	0.0564553	All
ENSG00000184305	0.379209	862	0.0565209	All
ENSG00000185052	0.379196	863	0.0565865	All
ENSG00000130208	0.379162	864	0.056652	All
ENSG00000135439	0.379153	865	0.0567176	All
ENSG00000251621	0.379149	866	0.0567832	All
ENSG00000168283	0.379141	867	0.0568487	All
ENSG00000155111	0.379083	868	0.0569143	All
ENSG00000153266	0.379054	869	0.0569799	All
ENSG00000056586	0.379035	870	0.0570454	All
ENSG00000092199	0.379009	871	0.057111	All
ENSG00000165915	0.379008	872	0.0571766	All
ENSG00000167383	0.378973	873	0.0572421	All
ENSG00000212864	0.37897	874	0.0573077	All
ENSG00000119787	0.378939	875	0.0573733	All
ENSG00000158828	0.378935	876	0.0574389	All
ENSG00000092096	0.378914	877	0.0575044	All
ENSG00000125944	0.378912	878	0.05757	All
ENSG00000110328	0.378865	879	0.0576356	All
ENSG00000135913	0.378827	880	0.0577011	All
ENSG00000163960	0.378814	881	0.0577667	All
ENSG00000158636	0.378805	882	0.0578323	All
ENSG00000138028	0.378796	883	0.0578978	All
ENSG00000119559	0.378795	884	0.0579634	All
ENSG00000220205	0.378746	885	0.058029	All
ENSG00000086200	0.378707	886	0.0580946	All
ENSG00000174080	0.378649	887	0.0581601	All
ENSG00000205089	0.378624	888	0.0582257	All
ENSG00000136536	0.378616	889	0.0582913	All
ENSG00000203880	0.378601	890	0.0583568	All
ENSG00000068724	0.378591	891	0.0584224	All
ENSG00000145824	0.378546	892	0.058488	All
ENSG00000257949	0.378496	893	0.0585535	All
ENSG00000110060	0.378482	894	0.0586191	All
ENSG00000138439	0.37848	895	0.0586847	All
ENSG00000163320	0.37846	896	0.0587502	All
ENSG00000232729	0.378458	897	0.0588158	All
ENSG00000009954	0.378448	898	0.0588814	All
ENSG00000153207	0.378446	899	0.058947	All
ENSG00000106415	0.378435	900	0.0590125	All
ENSG00000104805	0.378411	901	0.0590781	All
ENSG00000259378	0.378397	902	0.0591437	All
ENSG00000101246	0.378368	903	0.0592092	All
ENSG00000100413	0.378363	904	0.0592748	All
ENSG00000253793	0.378335	905	0.0593404	All
ENSG00000152409	0.378334	906	0.0594059	All
ENSG00000186960	0.378334	907	0.0594715	All
ENSG00000117597	0.378263	908	0.0595371	All
ENSG00000065413	0.37823	909	0.0596026	All
ENSG00000178381	0.378206	910	0.0596682	All
ENSG00000165097	0.378165	911	0.0597338	All
ENSG00000225022	0.378137	912	0.0597994	All
ENSG00000186660	0.378125	913	0.0598649	All
ENSG00000111802	0.378115	914	0.0599305	All
ENSG00000142459	0.37811	915	0.0599961	All
ENSG00000162738	0.378107	916	0.0600616	All
ENSG00000005206	0.378097	917	0.0601272	All
ENSG00000169118	0.378096	918	0.0601928	All
ENSG00000175602	0.378059	919	0.0602583	All
ENSG00000169718	0.378006	920	0.0603239	All
ENSG00000163069	0.377957	921	0.0603895	All
ENSG00000167005	0.377938	922	0.0604551	All
ENSG00000253711	0.37793	923	0.0605206	All
ENSG00000119772	0.37792	924	0.0605862	All
ENSG00000186364	0.377901	925	0.0606518	All
ENSG00000241563	0.377884	926	0.0607173	All
ENSG00000103145	0.377851	927	0.0607829	All
ENSG00000117480	0.377749	928	0.0608485	All
ENSG00000226049	0.377733	929	0.060914	All
ENSG00000244881	0.377656	930	0.0609796	All
ENSG00000166126	0.377651	931	0.0610452	All
ENSG00000237481	0.37765	932	0.0611107	All
ENSG00000236686	0.377598	933	0.0611763	All
ENSG00000112992	0.37758	934	0.0612419	All
ENSG00000162066	0.377509	935	0.0613075	All
ENSG00000235251	0.377503	936	0.061373	All
ENSG00000073584	0.377477	937	0.0614386	All
ENSG00000189042	0.377375	938	0.0615042	All
ENSG00000072778	0.37734	939	0.0615697	All
ENSG00000253729	0.37729	940	0.0616353	All
ENSG00000153443	0.377272	941	0.0617009	All
ENSG00000197696	0.377271	942	0.0617664	All
ENSG00000198380	0.377218	943	0.061832	All
ENSG00000255112	0.377214	944	0.0618976	All
ENSG00000080189	0.377192	945	0.0619631	All
ENSG00000074266	0.377136	946	0.0620287	All
ENSG00000119314	0.377131	947	0.0620943	All
ENSG00000204314	0.377013	948	0.0621599	All
ENSG00000145022	0.377002	949	0.0622254	All
ENSG00000119965	0.377	950	0.062291	All
ENSG00000146386	0.376991	951	0.0623566	All
ENSG00000156990	0.37696	952	0.0624221	All
ENSG00000099949	0.376911	953	0.0624877	All
ENSG00000125962	0.376863	954	0.0625533	All
ENSG00000143889	0.376831	955	0.0626188	All
ENSG00000188130	0.376779	956	0.0626844	All
ENSG00000226937	0.376725	957	0.06275	All
ENSG00000182831	0.376671	958	0.0628156	All
ENSG00000177842	0.37667	959	0.0628811	All
ENSG00000131115	0.376665	960	0.0629467	All
ENSG00000164163	0.376656	961	0.0630123	All
ENSG00000213985	0.376646	962	0.0630778	All
ENSG00000198887	0.376633	963	0.0631434	All
ENSG00000232267	0.376574	964	0.063209	All
ENSG00000158716	0.376532	965	0.0632745	All
ENSG00000243943	0.37652	966	0.0633401	All
ENSG00000085719	0.376516	967	0.0634057	All
ENSG00000078618	0.376455	968	0.0634712	All
ENSG00000126773	0.376412	969	0.0635368	All
ENSG00000011454	0.376391	970	0.0636024	All
ENSG00000118873	0.376349	971	0.063668	All
ENSG00000125746	0.37626	972	0.0637335	All
ENSG00000178188	0.376258	973	0.0637991	All
ENSG00000077254	0.376249	974	0.0638647	All
ENSG00000182196	0.376224	975	0.0639302	All
ENSG00000121542	0.376221	976	0.0639958	All
ENSG00000182218	0.376199	977	0.0640614	All
ENSG00000096401	0.376181	978	0.0641269	All
ENSG00000256238	0.376177	979	0.0641925	All
ENSG00000077809	0.376163	980	0.0642581	All
ENSG00000148948	0.376139	981	0.0643237	All
ENSG00000126822	0.376049	982	0.0643892	All
ENSG00000078747	0.375974	983	0.0644548	All
ENSG00000138757	0.375968	984	0.0645204	All
ENSG00000249124	0.375949	985	0.0645859	All
ENSG00000227581	0.375929	986	0.0646515	All
ENSG00000116544	0.375856	987	0.0647171	All
ENSG00000077380	0.375841	988	0.0647826	All
ENSG00000255351	0.375784	989	0.0648482	All
ENSG00000139132	0.375767	990	0.0649138	All
ENSG00000025796	0.375752	991	0.0649793	All
ENSG00000112852	0.375736	992	0.0650449	All
ENSG00000173786	0.375685	993	0.0651105	All
ENSG00000257267	0.375673	994	0.0651761	All
ENSG00000103254	0.375673	995	0.0652416	All
ENSG00000169592	0.375627	996	0.0653072	All
ENSG00000164603	0.375598	997	0.0653728	All
ENSG00000155827	0.375546	998	0.0654383	All
ENSG00000224665	0.375516	999	0.0655039	All
ENSG00000176454	0.375511	1000	0.0655695	All
ENSG00000065809	0.375496	1001	0.065635	All
ENSG00000108984	0.37548	1002	0.0657006	All
ENSG00000257033	0.375437	1003	0.0657662	All
ENSG00000154473	0.375401	1004	0.0658317	All
ENSG00000162599	0.375392	1005	0.0658973	All
ENSG00000110697	0.375316	1006	0.0659629	All
ENSG00000177380	0.37531	1007	0.0660285	All
ENSG00000255436	0.375306	1008	0.066094	All
ENSG00000178662	0.375294	1009	0.0661596	All
ENSG00000196141	0.375264	1010	0.0662252	All
ENSG00000134297	0.375252	1011	0.0662907	All
ENSG00000157985	0.375242	1012	0.0663563	All
ENSG00000226441	0.375225	1013	0.0664219	All
ENSG00000243743	0.375192	1014	0.0664874	All
ENSG00000070018	0.375147	1015	0.066553	All
ENSG00000176720	0.37514	1016	0.0666186	All
ENSG00000143207	0.375098	1017	0.0666842	All
ENSG00000187987	0.375056	1018	0.0667497	All
ENSG00000198722	0.375035	1019	0.0668153	All
ENSG00000232442	0.374995	1020	0.0668809	All
ENSG00000186298	0.374982	1021	0.0669464	All
ENSG00000198604	0.374979	1022	0.067012	All
ENSG00000213199	0.374896	1023	0.0670776	All
ENSG00000248873	0.374885	1024	0.0671431	All
ENSG00000196911	0.374877	1025	0.0672087	All
ENSG00000162374	0.37483	1026	0.0672743	All
ENSG00000089916	0.374796	1027	0.0673398	All
ENSG00000137571	0.374754	1028	0.0674054	All
ENSG00000136381	0.374733	1029	0.067471	All
ENSG00000198205	0.374705	1030	0.0675366	All
ENSG00000226455	0.374684	1031	0.0676021	All
ENSG00000198160	0.374664	1032	0.0676677	All
ENSG00000256825	0.374652	1033	0.0677333	All
ENSG00000131398	0.374642	1034	0.0677988	All
ENSG00000090581	0.374619	1035	0.0678644	All
ENSG00000092978	0.374575	1036	0.06793	All
ENSG00000231925	0.374563	1037	0.0679955	All
ENSG00000183077	0.374533	1038	0.0680611	All
ENSG00000073331	0.374528	1039	0.0681267	All
ENSG00000140398	0.374498	1040	0.0681922	All
ENSG00000178385	0.37448	1041	0.0682578	All
ENSG00000131094	0.374445	1042	0.0683234	All
ENSG00000181495	0.374444	1043	0.068389	All
ENSG00000153879	0.374438	1044	0.0684545	All
ENSG00000111371	0.374435	1045	0.0685201	All
ENSG00000196247	0.374426	1046	0.0685857	All
ENSG00000141431	0.374386	1047	0.0686512	All
ENSG00000102934	0.374372	1048	0.0687168	All
ENSG00000110013	0.374367	1049	0.0687824	All
ENSG00000132164	0.374361	1050	0.0688479	All
ENSG00000173542	0.374338	1051	0.0689135	All
ENSG00000076344	0.374335	1052	0.0689791	All
ENSG00000165323	0.374335	1053	0.0690447	All
ENSG00000064703	0.374315	1054	0.0691102	All
ENSG00000204071	0.374302	1055	0.0691758	All
ENSG00000126005	0.374292	1056	0.0692414	All
ENSG00000130731	0.374286	1057	0.0693069	All
ENSG00000136231	0.374221	1058	0.0693725	All
ENSG00000168795	0.37421	1059	0.0694381	All
ENSG00000198826	0.374196	1060	0.0695036	All
ENSG00000140993	0.37418	1061	0.0695692	All
ENSG00000187742	0.374178	1062	0.0696348	All
ENSG00000148824	0.374166	1063	0.0697003	All
ENSG00000183186	0.374158	1064	0.0697659	All
ENSG00000258064	0.374136	1065	0.0698315	All
ENSG00000141504	0.374092	1066	0.0698971	All
ENSG00000118094	0.374069	1067	0.0699626	All
ENSG00000125841	0.37406	1068	0.0700282	All
ENSG00000103034	0.374057	1069	0.0700938	All
ENSG00000233459	0.37405	1070	0.0701593	All
ENSG00000185324	0.374043	1071	0.0702249	All
ENSG00000100601	0.37399	1072	0.0702905	All
ENSG00000116396	0.37397	1073	0.070356	All
ENSG00000164080	0.37396	1074	0.0704216	All
ENSG00000158806	0.373945	1075	0.0704872	All
ENSG00000116747	0.373937	1076	0.0705528	All
ENSG00000107902	0.373934	1077	0.0706183	All
ENSG00000008056	0.373927	1078	0.0706839	All
ENSG00000204564	0.373923	1079	0.0707495	All
ENSG00000172613	0.373883	1080	0.070815	All
ENSG00000133422	0.373882	1081	0.0708806	All
ENSG00000176058	0.373879	1082	0.0709462	All
ENSG00000211460	0.373822	1083	0.0710117	All
ENSG00000162928	0.373794	1084	0.0710773	All
ENSG00000097046	0.37379	1085	0.0711429	All
ENSG00000066629	0.373756	1086	0.0712084	All
ENSG00000256771	0.373753	1087	0.071274	All
ENSG00000178913	0.373746	1088	0.0713396	All
ENSG00000120616	0.373744	1089	0.0714052	All
ENSG00000166225	0.373735	1090	0.0714707	All
ENSG00000143811	0.373662	1091	0.0715363	All
ENSG00000160226	0.373617	1092	0.0716019	All
ENSG00000063180	0.373606	1093	0.0716674	All
ENSG00000176049	0.373535	1094	0.071733	All
ENSG00000165698	0.373534	1095	0.0717986	All
ENSG00000234194	0.373533	1096	0.0718641	All
ENSG00000002746	0.373528	1097	0.0719297	All
ENSG00000213281	0.373484	1098	0.0719953	All
ENSG00000184005	0.373483	1099	0.0720608	All
ENSG00000105793	0.373472	1100	0.0721264	All
ENSG00000129990	0.373448	1101	0.072192	All
ENSG00000061987	0.373444	1102	0.0722576	All
ENSG00000121653	0.373434	1103	0.0723231	All
ENSG00000114098	0.373393	1104	0.0723887	All
ENSG00000205923	0.373392	1105	0.0724543	All
ENSG00000255500	0.373371	1106	0.0725198	All
ENSG00000006283	0.373364	1107	0.0725854	All
ENSG00000138231	0.373345	1108	0.072651	All
ENSG00000135241	0.373343	1109	0.0727165	All
ENSG00000185008	0.373312	1110	0.0727821	All
ENSG00000178386	0.373301	1111	0.0728477	All
ENSG00000134371	0.373292	1112	0.0729133	All
ENSG00000258663	0.373285	1113	0.0729788	All
ENSG00000256586	0.373278	1114	0.0730444	All
ENSG00000254708	0.373253	1115	0.07311	All
ENSG00000145907	0.373154	1116	0.0731755	All
ENSG00000258501	0.373149	1117	0.0732411	All
ENSG00000197879	0.373141	1118	0.0733067	All
ENSG00000056277	0.373039	1119	0.0733722	All
ENSG00000146540	0.373035	1120	0.0734378	All
ENSG00000189180	0.372998	1121	0.0735034	All
ENSG00000120899	0.372933	1122	0.0735689	All
ENSG00000119203	0.372929	1123	0.0736345	All
ENSG00000151151	0.372798	1124	0.0737001	All
ENSG00000106785	0.372726	1125	0.0737657	All
ENSG00000197724	0.372725	1126	0.0738312	All
ENSG00000227500	0.372725	1127	0.0738968	All
ENSG00000058063	0.372712	1128	0.0739624	All
ENSG00000188171	0.372711	1129	0.0740279	All
ENSG00000123908	0.37271	1130	0.0740935	All
ENSG00000082153	0.372707	1131	0.0741591	All
ENSG00000140688	0.372704	1132	0.0742246	All
ENSG00000140396	0.372683	1133	0.0742902	All
ENSG00000251548	0.372672	1134	0.0743558	All
ENSG00000198924	0.372668	1135	0.0744213	All
ENSG00000130702	0.372641	1136	0.0744869	All
ENSG00000102317	0.372608	1137	0.0745525	All
ENSG00000101126	0.372581	1138	0.0746181	All
ENSG00000173451	0.372567	1139	0.0746836	All
ENSG00000040341	0.37254	1140	0.0747492	All
ENSG00000058729	0.372486	1141	0.0748148	All
ENSG00000123352	0.372448	1142	0.0748803	All
ENSG00000198824	0.37239	1143	0.0749459	All
ENSG00000159753	0.372389	1144	0.0750115	All
ENSG00000082805	0.372359	1145	0.075077	All
ENSG00000241318	0.372358	1146	0.0751426	All
ENSG00000146414	0.372326	1147	0.0752082	All
ENSG00000141298	0.37232	1148	0.0752738	All
ENSG00000095564	0.372299	1149	0.0753393	All
ENSG00000166226	0.372265	1150	0.0754049	All
ENSG00000259066	0.372246	1151	0.0754705	All
ENSG00000100888	0.372214	1152	0.075536	All
ENSG00000105278	0.372186	1153	0.0756016	All
ENSG00000089847	0.372181	1154	0.0756672	All
ENSG00000134987	0.372171	1155	0.0757327	All
ENSG00000168288	0.372146	1156	0.0757983	All
ENSG00000255487	0.372117	1157	0.0758639	All
ENSG00000176273	0.372086	1158	0.0759294	All
ENSG00000115091	0.37208	1159	0.075995	All
ENSG00000162441	0.372075	1160	0.0760606	All
ENSG00000157045	0.372068	1161	0.0761262	All
ENSG00000197771	0.372066	1162	0.0761917	All
ENSG00000113595	0.372061	1163	0.0762573	All
ENSG00000134014	0.372048	1164	0.0763229	All
ENSG00000244608	0.372029	1165	0.0763884	All
ENSG00000166546	0.37202	1166	0.076454	All
ENSG00000101782	0.371997	1167	0.0765196	All
ENSG00000140598	0.37199	1168	0.0765851	All
ENSG00000181790	0.371984	1169	0.0766507	All
ENSG00000168014	0.371978	1170	0.0767163	All
ENSG00000186300	0.371976	1171	0.0767819	All
ENSG00000006210	0.371973	1172	0.0768474	All
ENSG00000101363	0.371967	1173	0.076913	All
ENSG00000164088	0.371878	1174	0.0769786	All
ENSG00000251349	0.37187	1175	0.0770441	All
ENSG00000213626	0.371849	1176	0.0771097	All
ENSG00000132975	0.371847	1177	0.0771753	All
ENSG00000137101	0.371835	1178	0.0772408	All
ENSG00000113569	0.371831	1179	0.0773064	All
ENSG00000240230	0.371831	1180	0.077372	All
ENSG00000101928	0.371829	1181	0.0774375	All
ENSG00000173581	0.371822	1182	0.0775031	All
ENSG00000136273	0.371817	1183	0.0775687	All
ENSG00000234558	0.371799	1184	0.0776343	All
ENSG00000115816	0.371778	1185	0.0776998	All
ENSG00000185800	0.371765	1186	0.0777654	All
ENSG00000086712	0.371762	1187	0.077831	All
ENSG00000171827	0.371754	1188	0.0778965	All
ENSG00000125967	0.371754	1189	0.0779621	All
ENSG00000229817	0.371746	1190	0.0780277	All
ENSG00000116539	0.37168	1191	0.0780932	All
ENSG00000104442	0.371606	1192	0.0781588	All
ENSG00000254452	0.371586	1193	0.0782244	All
ENSG00000167306	0.371566	1194	0.0782899	All
ENSG00000110066	0.371554	1195	0.0783555	All
ENSG00000169228	0.371523	1196	0.0784211	All
ENSG00000141258	0.371509	1197	0.0784867	All
ENSG00000180138	0.371507	1198	0.0785522	All
ENSG00000162290	0.371504	1199	0.0786178	All
ENSG00000142082	0.3715	1200	0.0786834	All
ENSG00000142864	0.371495	1201	0.0787489	All
ENSG00000115966	0.371492	1202	0.0788145	All
ENSG00000108504	0.371424	1203	0.0788801	All
ENSG00000161267	0.371409	1204	0.0789456	All
ENSG00000060749	0.371404	1205	0.0790112	All
ENSG00000165566	0.371394	1206	0.0790768	All
ENSG00000137142	0.371386	1207	0.0791424	All
ENSG00000179526	0.371382	1208	0.0792079	All
ENSG00000239208	0.371377	1209	0.0792735	All
ENSG00000145375	0.371354	1210	0.0793391	All
ENSG00000103657	0.371282	1211	0.0794046	All
ENSG00000114744	0.371248	1212	0.0794702	All
ENSG00000162852	0.371248	1213	0.0795358	All
ENSG00000120328	0.37123	1214	0.0796013	All
ENSG00000127483	0.371216	1215	0.0796669	All
ENSG00000123989	0.371175	1216	0.0797325	All
ENSG00000197766	0.371151	1217	0.079798	All
ENSG00000227368	0.371147	1218	0.0798636	All
ENSG00000139625	0.371147	1219	0.0799292	All
ENSG00000155744	0.371145	1220	0.0799948	All
ENSG00000163125	0.371142	1221	0.0800603	All
ENSG00000105968	0.371137	1222	0.0801259	All
ENSG00000162585	0.371114	1223	0.0801915	All
ENSG00000007516	0.371097	1224	0.080257	All
ENSG00000249913	0.371086	1225	0.0803226	All
ENSG00000172922	0.371065	1226	0.0803882	All
ENSG00000225530	0.371039	1227	0.0804537	All
ENSG00000155096	0.371037	1228	0.0805193	All
ENSG00000146426	0.370995	1229	0.0805849	All
ENSG00000241293	0.370983	1230	0.0806504	All
ENSG00000072195	0.370973	1231	0.080716	All
ENSG00000227409	0.370949	1232	0.0807816	All
ENSG00000153922	0.370947	1233	0.0808472	All
ENSG00000187801	0.370943	1234	0.0809127	All
ENSG00000103245	0.370924	1235	0.0809783	All
ENSG00000124313	0.370907	1236	0.0810439	All
ENSG00000149308	0.370901	1237	0.0811094	All
ENSG00000137601	0.37086	1238	0.081175	All
ENSG00000181585	0.370849	1239	0.0812406	All
ENSG00000172461	0.370834	1240	0.0813061	All
ENSG00000170144	0.370833	1241	0.0813717	All
ENSG00000177697	0.370813	1242	0.0814373	All
ENSG00000115325	0.370786	1243	0.0815029	All
ENSG00000163807	0.370779	1244	0.0815684	All
ENSG00000169155	0.370769	1245	0.081634	All
ENSG00000076053	0.370763	1246	0.0816996	All
ENSG00000063854	0.370756	1247	0.0817651	All
ENSG00000180776	0.370709	1248	0.0818307	All
ENSG00000213516	0.370708	1249	0.0818963	All
ENSG00000164291	0.370704	1250	0.0819618	All
ENSG00000157911	0.370687	1251	0.0820274	All
ENSG00000225485	0.370665	1252	0.082093	All
ENSG00000174521	0.37065	1253	0.0821585	All
ENSG00000143079	0.370617	1254	0.0822241	All
ENSG00000094916	0.3706	1255	0.0822897	All
ENSG00000126247	0.370591	1256	0.0823553	All
ENSG00000153132	0.370514	1257	0.0824208	All
ENSG00000188428	0.370509	1258	0.0824864	All
ENSG00000235194	0.370504	1259	0.082552	All
ENSG00000132466	0.370468	1260	0.0826175	All
ENSG00000090020	0.370456	1261	0.0826831	All
ENSG00000130803	0.370438	1262	0.0827487	All
ENSG00000138018	0.370436	1263	0.0828142	All
ENSG00000104946	0.37039	1264	0.0828798	All
ENSG00000006114	0.370379	1265	0.0829454	All
ENSG00000124789	0.370354	1266	0.083011	All
ENSG00000224072	0.370347	1267	0.0830765	All
ENSG00000178980	0.37033	1268	0.0831421	All
ENSG00000198839	0.370316	1269	0.0832077	All
ENSG00000142279	0.370257	1270	0.0832732	All
ENSG00000101986	0.370221	1271	0.0833388	All
ENSG00000167363	0.370213	1272	0.0834044	All
ENSG00000197329	0.370192	1273	0.0834699	All
ENSG00000136451	0.370131	1274	0.0835355	All
ENSG00000119383	0.370122	1275	0.0836011	All
ENSG00000228941	0.370073	1276	0.0836666	All
ENSG00000163704	0.370065	1277	0.0837322	All
ENSG00000116254	0.370027	1278	0.0837978	All
ENSG00000188394	0.370015	1279	0.0838634	All
ENSG00000148606	0.369993	1280	0.0839289	All
ENSG00000100784	0.369972	1281	0.0839945	All
ENSG00000253915	0.369963	1282	0.0840601	All
ENSG00000005108	0.369953	1283	0.0841256	All
ENSG00000158109	0.36994	1284	0.0841912	All
ENSG00000176956	0.369923	1285	0.0842568	All
ENSG00000131375	0.369908	1286	0.0843223	All
ENSG00000146090	0.369902	1287	0.0843879	All
ENSG00000135250	0.369897	1288	0.0844535	All
ENSG00000008405	0.369812	1289	0.084519	All
ENSG00000138604	0.369802	1290	0.0845846	All
ENSG00000130294	0.369766	1291	0.0846502	All
ENSG00000196189	0.369733	1292	0.0847158	All
ENSG00000166033	0.369733	1293	0.0847813	All
ENSG00000107281	0.369711	1294	0.0848469	All
ENSG00000112576	0.369677	1295	0.0849125	All
ENSG00000203772	0.369676	1296	0.084978	All
ENSG00000153914	0.369668	1297	0.0850436	All
ENSG00000080802	0.369655	1298	0.0851092	All
ENSG00000259529	0.369639	1299	0.0851747	All
ENSG00000197956	0.369596	1300	0.0852403	All
ENSG00000258974	0.369589	1301	0.0853059	All
ENSG00000162188	0.369535	1302	0.0853715	All
ENSG00000012963	0.369529	1303	0.085437	All
ENSG00000114127	0.369459	1304	0.0855026	All
ENSG00000088179	0.369453	1305	0.0855682	All
ENSG00000173145	0.369392	1306	0.0856337	All
ENSG00000103528	0.369351	1307	0.0856993	All
ENSG00000090487	0.369336	1308	0.0857649	All
ENSG00000076248	0.36931	1309	0.0858304	All
ENSG00000168056	0.369293	1310	0.085896	All
ENSG00000136758	0.369282	1311	0.0859616	All
ENSG00000198799	0.369272	1312	0.0860271	All
ENSG00000114520	0.369229	1313	0.0860927	All
ENSG00000053770	0.369179	1314	0.0861583	All
ENSG00000257913	0.369173	1315	0.0862239	All
ENSG00000068831	0.369164	1316	0.0862894	All
ENSG00000163995	0.369149	1317	0.086355	All
ENSG00000160352	0.369149	1318	0.0864206	All
ENSG00000168538	0.369136	1319	0.0864861	All
ENSG00000107331	0.369117	1320	0.0865517	All
ENSG00000107140	0.369103	1321	0.0866173	All
ENSG00000148143	0.369103	1322	0.0866828	All
ENSG00000248092	0.369098	1323	0.0867484	All
ENSG00000067057	0.369047	1324	0.086814	All
ENSG00000139517	0.369046	1325	0.0868795	All
ENSG00000171295	0.369017	1326	0.0869451	All
ENSG00000187556	0.369006	1327	0.0870107	All
ENSG00000198406	0.368946	1328	0.0870763	All
ENSG00000213962	0.368907	1329	0.0871418	All
ENSG00000166847	0.368875	1330	0.0872074	All
ENSG00000135472	0.36882	1331	0.087273	All
ENSG00000141627	0.368784	1332	0.0873385	All
ENSG00000228109	0.368778	1333	0.0874041	All
ENSG00000170100	0.368768	1334	0.0874697	All
ENSG00000156103	0.368749	1335	0.0875352	All
ENSG00000259311	0.368736	1336	0.0876008	All
ENSG00000130956	0.368719	1337	0.0876664	All
ENSG00000165813	0.368679	1338	0.087732	All
ENSG00000257341	0.368676	1339	0.0877975	All
ENSG00000172915	0.36867	1340	0.0878631	All
ENSG00000235008	0.36867	1341	0.0879287	All
ENSG00000104331	0.368584	1342	0.0879942	All
ENSG00000164867	0.368574	1343	0.0880598	All
ENSG00000128829	0.368573	1344	0.0881254	All
ENSG00000103496	0.368472	1345	0.0881909	All
ENSG00000132481	0.368394	1346	0.0882565	All
ENSG00000110713	0.368383	1347	0.0883221	All
ENSG00000185630	0.368295	1348	0.0883876	All
ENSG00000183161	0.368272	1349	0.0884532	All
ENSG00000129317	0.36826	1350	0.0885188	All
ENSG00000121067	0.368254	1351	0.0885844	All
ENSG00000121964	0.368245	1352	0.0886499	All
ENSG00000241697	0.368201	1353	0.0887155	All
ENSG00000103064	0.368161	1354	0.0887811	All
ENSG00000213465	0.368157	1355	0.0888466	All
ENSG00000234149	0.368125	1356	0.0889122	All
ENSG00000147324	0.368096	1357	0.0889778	All
ENSG00000173992	0.368072	1358	0.0890433	All
ENSG00000120733	0.368066	1359	0.0891089	All
ENSG00000166704	0.368061	1360	0.0891745	All
ENSG00000074317	0.368057	1361	0.08924	All
ENSG00000148356	0.368056	1362	0.0893056	All
ENSG00000188191	0.36804	1363	0.0893712	All
ENSG00000153015	0.368019	1364	0.0894368	All
ENSG00000188529	0.367997	1365	0.0895023	All
ENSG00000229478	0.367995	1366	0.0895679	All
ENSG00000214019	0.367951	1367	0.0896335	All
ENSG00000090971	0.367864	1368	0.089699	All
ENSG00000086506	0.367829	1369	0.0897646	All
ENSG00000185615	0.367823	1370	0.0898302	All
ENSG00000104408	0.367806	1371	0.0898957	All
ENSG00000135999	0.367772	1372	0.0899613	All
ENSG00000005884	0.367767	1373	0.0900269	All
ENSG00000174953	0.367767	1374	0.0900925	All
ENSG00000036549	0.367751	1375	0.090158	All
ENSG00000141441	0.367744	1376	0.0902236	All
ENSG00000150540	0.367728	1377	0.0902892	All
ENSG00000115233	0.367714	1378	0.0903547	All
ENSG00000181007	0.367694	1379	0.0904203	All
ENSG00000158863	0.36769	1380	0.0904859	All
ENSG00000250045	0.367689	1381	0.0905514	All
ENSG00000187626	0.367643	1382	0.090617	All
ENSG00000213523	0.367628	1383	0.0906826	All
ENSG00000171798	0.367619	1384	0.0907481	All
ENSG00000072954	0.367615	1385	0.0908137	All
ENSG00000127561	0.367596	1386	0.0908793	All
ENSG00000175482	0.367534	1387	0.0909449	All
ENSG00000117569	0.367533	1388	0.0910104	All
ENSG00000109846	0.367526	1389	0.091076	All
ENSG00000255737	0.367483	1390	0.0911416	All
ENSG00000138207	0.367479	1391	0.0912071	All
ENSG00000198917	0.367451	1392	0.0912727	All
ENSG00000128059	0.367444	1393	0.0913383	All
ENSG00000160972	0.367431	1394	0.0914038	All
ENSG00000050030	0.367398	1395	0.0914694	All
ENSG00000109133	0.367389	1396	0.091535	All
ENSG00000161513	0.36735	1397	0.0916006	All
ENSG00000136280	0.367343	1398	0.0916661	All
ENSG00000251595	0.367336	1399	0.0917317	All
ENSG00000087085	0.367336	1400	0.0917973	All
ENSG00000164151	0.367305	1401	0.0918628	All
ENSG00000100697	0.367281	1402	0.0919284	All
ENSG00000232434	0.367252	1403	0.091994	All
ENSG00000107829	0.367199	1404	0.0920595	All
ENSG00000114030	0.367171	1405	0.0921251	All
ENSG00000183337	0.367134	1406	0.0921907	All
ENSG00000081377	0.367134	1407	0.0922562	All
ENSG00000214367	0.36712	1408	0.0923218	All
ENSG00000100321	0.367117	1409	0.0923874	All
ENSG00000115657	0.367079	1410	0.092453	All
ENSG00000013503	0.367078	1411	0.0925185	All
ENSG00000066455	0.367064	1412	0.0925841	All
ENSG00000062194	0.367063	1413	0.0926497	All
ENSG00000248827	0.36697	1414	0.0927152	All
ENSG00000241600	0.366929	1415	0.0927808	All
ENSG00000112624	0.366924	1416	0.0928464	All
ENSG00000141639	0.366905	1417	0.0929119	All
ENSG00000188677	0.366871	1418	0.0929775	All
ENSG00000111880	0.366866	1419	0.0930431	All
ENSG00000116906	0.366848	1420	0.0931086	All
ENSG00000234516	0.366844	1421	0.0931742	All
ENSG00000171469	0.366808	1422	0.0932398	All
ENSG00000230435	0.366762	1423	0.0933054	All
ENSG00000204217	0.366758	1424	0.0933709	All
ENSG00000133612	0.366757	1425	0.0934365	All
ENSG00000147650	0.366757	1426	0.0935021	All
ENSG00000130741	0.366736	1427	0.0935676	All
ENSG00000104660	0.366719	1428	0.0936332	All
ENSG00000249353	0.366718	1429	0.0936988	All
ENSG00000231615	0.36665	1430	0.0937643	All
ENSG00000072135	0.366637	1431	0.0938299	All
ENSG00000130766	0.366611	1432	0.0938955	All
ENSG00000167106	0.366609	1433	0.0939611	All
ENSG00000113638	0.366589	1434	0.0940266	All
ENSG00000226099	0.366568	1435	0.0940922	All
ENSG00000165119	0.366568	1436	0.0941578	All
ENSG00000120696	0.366558	1437	0.0942233	All
ENSG00000178922	0.366539	1438	0.0942889	All
ENSG00000165392	0.366517	1439	0.0943545	All
ENSG00000100284	0.366514	1440	0.09442	All
ENSG00000013364	0.366487	1441	0.0944856	All
ENSG00000142197	0.366415	1442	0.0945512	All
ENSG00000163291	0.366405	1443	0.0946167	All
ENSG00000118246	0.366401	1444	0.0946823	All
ENSG00000229161	0.366382	1445	0.0947479	All
ENSG00000235651	0.36636	1446	0.0948135	All
ENSG00000259486	0.366346	1447	0.094879	All
ENSG00000161013	0.36633	1448	0.0949446	All
ENSG00000122728	0.366299	1449	0.0950102	All
ENSG00000256239	0.366299	1449	0.0950102	All
ENSG00000198742	0.36626	1451	0.0951413	All
ENSG00000138468	0.366234	1452	0.0952069	All
ENSG00000061676	0.366223	1453	0.0952724	All
ENSG00000221909	0.366219	1454	0.095338	All
ENSG00000054148	0.366192	1455	0.0954036	All
ENSG00000065427	0.366155	1456	0.0954691	All
ENSG00000178449	0.366152	1457	0.0955347	All
ENSG00000186446	0.366152	1458	0.0956003	All
ENSG00000184441	0.366151	1459	0.0956659	All
ENSG00000100911	0.366145	1460	0.0957314	All
ENSG00000158792	0.366137	1461	0.095797	All
ENSG00000172638	0.366131	1462	0.0958626	All
ENSG00000144290	0.366127	1463	0.0959281	All
ENSG00000225968	0.366103	1464	0.0959937	All
ENSG00000110218	0.366061	1465	0.0960593	All
ENSG00000231397	0.366054	1466	0.0961248	All
ENSG00000173726	0.366054	1467	0.0961904	All
ENSG00000230360	0.366018	1468	0.096256	All
ENSG00000138071	0.366	1469	0.0963216	All
ENSG00000069248	0.365984	1470	0.0963871	All
ENSG00000131095	0.365982	1471	0.0964527	All
ENSG00000128512	0.36597	1472	0.0965183	All
ENSG00000076321	0.365949	1473	0.0965838	All
ENSG00000167037	0.365945	1474	0.0966494	All
ENSG00000134444	0.365942	1475	0.096715	All
ENSG00000114450	0.365936	1476	0.0967805	All
ENSG00000174010	0.365924	1477	0.0968461	All
ENSG00000185507	0.365922	1478	0.0969117	All
ENSG00000198718	0.365921	1479	0.0969772	All
ENSG00000173276	0.365898	1480	0.0970428	All
ENSG00000112759	0.365864	1481	0.0971084	All
ENSG00000079950	0.365786	1482	0.097174	All
ENSG00000156381	0.365781	1483	0.0972395	All
ENSG00000234377	0.36578	1484	0.0973051	All
ENSG00000100380	0.365778	1485	0.0973707	All
ENSG00000125482	0.365775	1486	0.0974362	All
ENSG00000005379	0.365715	1487	0.0975018	All
ENSG00000247909	0.365711	1488	0.0975674	All
ENSG00000168000	0.36568	1489	0.0976329	All
ENSG00000236528	0.365674	1490	0.0976985	All
ENSG00000130818	0.365648	1491	0.0977641	All
ENSG00000146476	0.365635	1492	0.0978297	All
ENSG00000163870	0.36558	1493	0.0978952	All
ENSG00000169018	0.365519	1494	0.0979608	All
ENSG00000175938	0.365496	1495	0.0980264	All
ENSG00000163875	0.365494	1496	0.0980919	All
ENSG00000182985	0.365468	1497	0.0981575	All
ENSG00000082258	0.365457	1498	0.0982231	All
ENSG00000187372	0.365445	1499	0.0982886	All
ENSG00000182574	0.365426	1500	0.0983542	All
ENSG00000256087	0.365354	1501	0.0984198	All
ENSG00000139697	0.365332	1502	0.0984853	All
ENSG00000173653	0.365314	1503	0.0985509	All
ENSG00000144320	0.365291	1504	0.0986165	All
ENSG00000169379	0.365262	1505	0.0986821	All
ENSG00000151923	0.365251	1506	0.0987476	All
ENSG00000121749	0.365215	1507	0.0988132	All
ENSG00000152642	0.365178	1508	0.0988788	All
ENSG00000115760	0.365163	1509	0.0989443	All
ENSG00000159459	0.365161	1510	0.0990099	All
ENSG00000181638	0.365155	1511	0.0990755	All
ENSG00000213881	0.365144	1512	0.099141	All
ENSG00000101052	0.365139	1513	0.0992066	All
ENSG00000186111	0.36512	1514	0.0992722	All
ENSG00000259589	0.365088	1515	0.0993377	All
ENSG00000136908	0.365081	1516	0.0994033	All
ENSG00000130876	0.365043	1517	0.0994689	All
ENSG00000232499	0.365041	1518	0.0995345	All
ENSG00000242140	0.365014	1519	0.0996	All
ENSG00000248305	0.365	1520	0.0996656	All
ENSG00000140538	0.364987	1521	0.0997312	All
ENSG00000198700	0.364982	1522	0.0997967	All
ENSG00000214548	0.364977	1523	0.0998623	All
ENSG00000153767	0.364952	1524	0.0999279	All
ENSG00000101544	0.364937	1525	0.0999934	All
ENSG00000163166	0.364898	1526	0.100059	All
ENSG00000136002	0.36489	1527	0.100125	All
ENSG00000259292	0.364783	1528	0.10019	All
ENSG00000104863	0.364756	1529	0.100256	All
ENSG00000158062	0.364748	1530	0.100321	All
ENSG00000141030	0.364744	1531	0.100387	All
ENSG00000115020	0.364727	1532	0.100452	All
ENSG00000005483	0.364707	1533	0.100518	All
ENSG00000259516	0.364701	1534	0.100584	All
ENSG00000124006	0.364691	1535	0.100649	All
ENSG00000125503	0.364669	1536	0.100715	All
ENSG00000167925	0.364595	1537	0.10078	All
ENSG00000150627	0.36455	1538	0.100846	All
ENSG00000163602	0.364548	1539	0.100911	All
ENSG00000161544	0.364494	1540	0.100977	All
ENSG00000139505	0.36449	1541	0.101043	All
ENSG00000187446	0.364477	1542	0.101108	All
ENSG00000117505	0.364455	1543	0.101174	All
ENSG00000093010	0.364422	1544	0.101239	All
ENSG00000114405	0.364419	1545	0.101305	All
ENSG00000106404	0.364412	1546	0.10137	All
ENSG00000198961	0.36441	1547	0.101436	All
ENSG00000130821	0.364383	1548	0.101502	All
ENSG00000256849	0.364383	1549	0.101567	All
ENSG00000116127	0.364379	1550	0.101633	All
ENSG00000229165	0.364346	1551	0.101698	All
ENSG00000164941	0.364345	1552	0.101764	All
ENSG00000169446	0.364319	1553	0.101829	All
ENSG00000185519	0.364302	1554	0.101895	All
ENSG00000063761	0.364268	1555	0.101961	All
ENSG00000182809	0.364254	1556	0.102026	All
ENSG00000172301	0.364114	1557	0.102092	All
ENSG00000104093	0.364102	1558	0.102157	All
ENSG00000107954	0.364083	1559	0.102223	All
ENSG00000136261	0.364075	1560	0.102288	All
ENSG00000177679	0.364072	1561	0.102354	All
ENSG00000140675	0.364051	1562	0.10242	All
ENSG00000164086	0.364044	1563	0.102485	All
ENSG00000225131	0.364024	1564	0.102551	All
ENSG00000139146	0.36401	1565	0.102616	All
ENSG00000026297	0.363994	1566	0.102682	All
ENSG00000197457	0.363982	1567	0.102747	All
ENSG00000118564	0.363959	1568	0.102813	All
ENSG00000162694	0.363954	1569	0.102878	All
ENSG00000166037	0.363917	1570	0.102944	All
ENSG00000229809	0.36391	1571	0.10301	All
ENSG00000183741	0.363801	1572	0.103075	All
ENSG00000143751	0.363799	1573	0.103141	All
ENSG00000198818	0.363746	1574	0.103206	All
ENSG00000152242	0.363707	1575	0.103272	All
ENSG00000159873	0.363681	1576	0.103337	All
ENSG00000204352	0.363667	1577	0.103403	All
ENSG00000230956	0.363641	1578	0.103469	All
ENSG00000171680	0.363634	1579	0.103534	All
ENSG00000096654	0.363626	1580	0.1036	All
ENSG00000183092	0.36362	1581	0.103665	All
ENSG00000174840	0.363562	1582	0.103731	All
ENSG00000259141	0.363551	1583	0.103796	All
ENSG00000176018	0.363543	1584	0.103862	All
ENSG00000197579	0.363492	1585	0.103928	All
ENSG00000107404	0.363422	1586	0.103993	All
ENSG00000117461	0.363383	1587	0.104059	All
ENSG00000116750	0.363381	1588	0.104124	All
ENSG00000224411	0.36338	1589	0.10419	All
ENSG00000186130	0.363362	1590	0.104255	All
ENSG00000225923	0.363336	1591	0.104321	All
ENSG00000158615	0.363303	1592	0.104387	All
ENSG00000124486	0.363293	1593	0.104452	All
ENSG00000121413	0.363291	1594	0.104518	All
ENSG00000250571	0.363278	1595	0.104583	All
ENSG00000103174	0.363271	1596	0.104649	All
ENSG00000136897	0.363242	1597	0.104714	All
ENSG00000163281	0.36324	1598	0.10478	All
ENSG00000254615	0.363227	1599	0.104846	All
ENSG00000127666	0.363157	1600	0.104911	All
ENSG00000197177	0.363152	1601	0.104977	All
ENSG00000224076	0.363102	1602	0.105042	All
ENSG00000196943	0.363036	1603	0.105108	All
ENSG00000136807	0.363	1604	0.105173	All
ENSG00000237682	0.362998	1605	0.105239	All
ENSG00000174695	0.362992	1606	0.105305	All
ENSG00000176771	0.362985	1607	0.10537	All
ENSG00000164284	0.362968	1608	0.105436	All
ENSG00000058804	0.362948	1609	0.105501	All
ENSG00000155329	0.362931	1610	0.105567	All
ENSG00000140939	0.362916	1611	0.105632	All
ENSG00000145868	0.362911	1612	0.105698	All
ENSG00000234478	0.362867	1613	0.105764	All
ENSG00000167554	0.362853	1614	0.105829	All
ENSG00000106261	0.362847	1615	0.105895	All
ENSG00000144645	0.362843	1616	0.10596	All
ENSG00000126814	0.362759	1617	0.106026	All
ENSG00000138760	0.362751	1618	0.106091	All
ENSG00000132388	0.362747	1619	0.106157	All
ENSG00000197894	0.362725	1620	0.106223	All
ENSG00000248272	0.362694	1621	0.106288	All
ENSG00000139684	0.36268	1622	0.106354	All
ENSG00000132964	0.362634	1623	0.106419	All
ENSG00000186019	0.362591	1624	0.106485	All
ENSG00000087086	0.362575	1625	0.10655	All
ENSG00000196205	0.362547	1626	0.106616	All
ENSG00000100393	0.362541	1627	0.106682	All
ENSG00000144357	0.362507	1628	0.106747	All
ENSG00000104290	0.362489	1629	0.106813	All
ENSG00000166181	0.362472	1630	0.106878	All
ENSG00000184922	0.362469	1631	0.106944	All
ENSG00000109919	0.362463	1632	0.107009	All
ENSG00000163683	0.362455	1633	0.107075	All
ENSG00000111581	0.362453	1634	0.107141	All
ENSG00000186998	0.362438	1635	0.107206	All
ENSG00000231025	0.36242	1636	0.107272	All
ENSG00000185633	0.36241	1637	0.107337	All
ENSG00000197805	0.362406	1638	0.107403	All
ENSG00000167797	0.362366	1639	0.107468	All
ENSG00000100124	0.362363	1640	0.107534	All
ENSG00000249331	0.362356	1641	0.1076	All
ENSG00000162378	0.362354	1642	0.107665	All
ENSG00000241728	0.362349	1643	0.107731	All
ENSG00000113812	0.362346	1644	0.107796	All
ENSG00000182827	0.362337	1645	0.107862	All
ENSG00000256558	0.362333	1646	0.107927	All
ENSG00000125775	0.362325	1647	0.107993	All
ENSG00000249087	0.36231	1648	0.108058	All
ENSG00000154222	0.362303	1649	0.108124	All
ENSG00000175390	0.362298	1650	0.10819	All
ENSG00000177485	0.362291	1651	0.108255	All
ENSG00000141127	0.362274	1652	0.108321	All
ENSG00000138802	0.362268	1653	0.108386	All
ENSG00000110880	0.362248	1654	0.108452	All
ENSG00000217165	0.362234	1655	0.108517	All
ENSG00000066135	0.362205	1656	0.108583	All
ENSG00000196972	0.362194	1657	0.108649	All
ENSG00000076928	0.362193	1658	0.108714	All
ENSG00000083535	0.362172	1659	0.10878	All
ENSG00000253368	0.362166	1660	0.108845	All
ENSG00000255729	0.36216	1661	0.108911	All
ENSG00000136518	0.362159	1662	0.108976	All
ENSG00000173137	0.362154	1663	0.109042	All
ENSG00000214147	0.362119	1664	0.109108	All
ENSG00000226723	0.362115	1665	0.109173	All
ENSG00000171148	0.362111	1666	0.109239	All
ENSG00000132676	0.36211	1667	0.109304	All
ENSG00000122515	0.362077	1668	0.10937	All
ENSG00000242247	0.362065	1669	0.109435	All
ENSG00000213430	0.362064	1670	0.109501	All
ENSG00000163703	0.362045	1671	0.109567	All
ENSG00000183258	0.362026	1672	0.109632	All
ENSG00000152217	0.362017	1673	0.109698	All
ENSG00000256737	0.361978	1674	0.109763	All
ENSG00000105472	0.361963	1675	0.109829	All
ENSG00000224855	0.361923	1676	0.109894	All
ENSG00000184207	0.361911	1677	0.10996	All
ENSG00000185043	0.361882	1678	0.110026	All
ENSG00000138376	0.361869	1679	0.110091	All
ENSG00000254612	0.361869	1680	0.110157	All
ENSG00000106701	0.361867	1681	0.110222	All
ENSG00000036054	0.361865	1682	0.110288	All
ENSG00000151846	0.361855	1683	0.110353	All
ENSG00000188026	0.361821	1684	0.110419	All
ENSG00000157514	0.361806	1685	0.110485	All
ENSG00000068137	0.361797	1686	0.11055	All
ENSG00000140443	0.361796	1687	0.110616	All
ENSG00000131931	0.361782	1688	0.110681	All
ENSG00000112511	0.361777	1689	0.110747	All
ENSG00000252793	0.361714	1690	0.110812	All
ENSG00000235944	0.361681	1691	0.110878	All
ENSG00000185189	0.361669	1692	0.110944	All
ENSG00000143067	0.361668	1693	0.111009	All
ENSG00000215114	0.361657	1694	0.111075	All
ENSG00000225236	0.36163	1695	0.11114	All
ENSG00000213760	0.361549	1696	0.111206	All
ENSG00000163873	0.361546	1697	0.111271	All
ENSG00000106397	0.361487	1698	0.111337	All
ENSG00000186501	0.361483	1699	0.111403	All
ENSG00000175322	0.361473	1700	0.111468	All
ENSG00000137312	0.361456	1701	0.111534	All
ENSG00000221946	0.361438	1702	0.111599	All
ENSG00000189369	0.361437	1703	0.111665	All
ENSG00000100207	0.361414	1704	0.11173	All
ENSG00000013563	0.361399	1705	0.111796	All
ENSG00000102349	0.361398	1706	0.111862	All
ENSG00000113384	0.361368	1707	0.111927	All
ENSG00000165494	0.361368	1708	0.111993	All
ENSG00000159140	0.361365	1709	0.112058	All
ENSG00000115307	0.36135	1710	0.112124	All
ENSG00000148843	0.36135	1711	0.112189	All
ENSG00000172426	0.361335	1712	0.112255	All
ENSG00000222019	0.361271	1713	0.112321	All
ENSG00000166128	0.361247	1714	0.112386	All
ENSG00000204316	0.361246	1715	0.112452	All
ENSG00000207332	0.361231	1716	0.112517	All
ENSG00000071189	0.361208	1717	0.112583	All
ENSG00000154027	0.361196	1718	0.112648	All
ENSG00000109332	0.361178	1719	0.112714	All
ENSG00000244187	0.361172	1720	0.112779	All
ENSG00000259468	0.361144	1721	0.112845	All
ENSG00000100307	0.361123	1722	0.112911	All
ENSG00000160326	0.361112	1723	0.112976	All
ENSG00000070404	0.361086	1724	0.113042	All
ENSG00000148158	0.361064	1725	0.113107	All
ENSG00000087053	0.360986	1726	0.113173	All
ENSG00000101665	0.360983	1727	0.113238	All
ENSG00000196705	0.360974	1728	0.113304	All
ENSG00000068796	0.360963	1729	0.11337	All
ENSG00000164663	0.360949	1730	0.113435	All
ENSG00000066933	0.360912	1731	0.113501	All
ENSG00000171940	0.360887	1732	0.113566	All
ENSG00000249898	0.360877	1733	0.113632	All
ENSG00000178718	0.360871	1734	0.113697	All
ENSG00000181652	0.360869	1735	0.113763	All
ENSG00000215210	0.360862	1736	0.113829	All
ENSG00000198925	0.360818	1737	0.113894	All
ENSG00000145214	0.360798	1738	0.11396	All
ENSG00000099992	0.360767	1739	0.114025	All
ENSG00000215217	0.360719	1740	0.114091	All
ENSG00000219642	0.360677	1741	0.114156	All
ENSG00000103160	0.360676	1742	0.114222	All
ENSG00000214111	0.360666	1743	0.114288	All
ENSG00000117620	0.36064	1744	0.114353	All
ENSG00000187522	0.360637	1745	0.114419	All
ENSG00000146556	0.360636	1746	0.114484	All
ENSG00000185518	0.360587	1747	0.11455	All
ENSG00000198300	0.360576	1748	0.114615	All
ENSG00000129084	0.360543	1749	0.114681	All
ENSG00000142327	0.360539	1750	0.114747	All
ENSG00000066382	0.360525	1751	0.114812	All
ENSG00000101654	0.360509	1752	0.114878	All
ENSG00000104164	0.360472	1753	0.114943	All
ENSG00000232085	0.360467	1754	0.115009	All
ENSG00000182134	0.360466	1755	0.115074	All
ENSG00000166200	0.360435	1756	0.11514	All
ENSG00000162415	0.360424	1757	0.115206	All
ENSG00000086589	0.360385	1758	0.115271	All
ENSG00000196422	0.360383	1759	0.115337	All
ENSG00000198816	0.360339	1760	0.115402	All
ENSG00000198837	0.360339	1761	0.115468	All
ENSG00000183628	0.360337	1762	0.115533	All
ENSG00000149212	0.360336	1763	0.115599	All
ENSG00000116128	0.360323	1764	0.115665	All
ENSG00000169813	0.36032	1765	0.11573	All
ENSG00000071537	0.360304	1766	0.115796	All
ENSG00000152583	0.3603	1767	0.115861	All
ENSG00000153975	0.360273	1768	0.115927	All
ENSG00000103994	0.360272	1769	0.115992	All
ENSG00000135447	0.360267	1770	0.116058	All
ENSG00000143224	0.360256	1771	0.116124	All
ENSG00000172366	0.36025	1772	0.116189	All
ENSG00000256028	0.360239	1773	0.116255	All
ENSG00000213160	0.360228	1774	0.11632	All
ENSG00000113368	0.360224	1775	0.116386	All
ENSG00000171067	0.360198	1776	0.116451	All
ENSG00000242631	0.360166	1777	0.116517	All
ENSG00000227612	0.360125	1778	0.116583	All
ENSG00000101298	0.360114	1779	0.116648	All
ENSG00000183963	0.360108	1780	0.116714	All
ENSG00000185104	0.360058	1781	0.116779	All
ENSG00000088899	0.360008	1782	0.116845	All
ENSG00000141040	0.35999	1783	0.11691	All
ENSG00000011478	0.359979	1784	0.116976	All
ENSG00000109689	0.359972	1785	0.117042	All
ENSG00000128585	0.359967	1786	0.117107	All
ENSG00000107789	0.359933	1787	0.117173	All
ENSG00000170606	0.359913	1788	0.117238	All
ENSG00000235426	0.359872	1789	0.117304	All
ENSG00000173875	0.359861	1790	0.117369	All
ENSG00000068971	0.359847	1791	0.117435	All
ENSG00000172239	0.359837	1792	0.1175	All
ENSG00000185215	0.35978	1793	0.117566	All
ENSG00000064309	0.359775	1794	0.117632	All
ENSG00000095319	0.359742	1795	0.117697	All
ENSG00000179331	0.359682	1796	0.117763	All
ENSG00000130203	0.359659	1797	0.117828	All
ENSG00000243637	0.359617	1798	0.117894	All
ENSG00000250483	0.35959	1799	0.117959	All
ENSG00000131097	0.359556	1800	0.118025	All
ENSG00000138399	0.359534	1801	0.118091	All
ENSG00000119699	0.359494	1802	0.118156	All
ENSG00000125249	0.35947	1803	0.118222	All
ENSG00000163935	0.359448	1804	0.118287	All
ENSG00000111727	0.359404	1805	0.118353	All
ENSG00000181472	0.359399	1806	0.118418	All
ENSG00000196132	0.359387	1807	0.118484	All
ENSG00000150967	0.359386	1808	0.11855	All
ENSG00000161671	0.35937	1809	0.118615	All
ENSG00000250009	0.359331	1810	0.118681	All
ENSG00000008086	0.35931	1811	0.118746	All
ENSG00000171368	0.359302	1812	0.118812	All
ENSG00000185359	0.359286	1813	0.118877	All
ENSG00000108272	0.359283	1814	0.118943	All
ENSG00000138336	0.359262	1815	0.119009	All
ENSG00000259144	0.359244	1816	0.119074	All
ENSG00000115365	0.35924	1817	0.11914	All
ENSG00000140848	0.359234	1818	0.119205	All
ENSG00000168461	0.359222	1819	0.119271	All
ENSG00000240771	0.359213	1820	0.119336	All
ENSG00000149927	0.359205	1821	0.119402	All
ENSG00000248015	0.359168	1822	0.119468	All
ENSG00000236701	0.359165	1823	0.119533	All
ENSG00000144028	0.359162	1824	0.119599	All
ENSG00000155438	0.359159	1825	0.119664	All
ENSG00000164091	0.359123	1826	0.11973	All
ENSG00000174231	0.359123	1827	0.119795	All
ENSG00000155287	0.359122	1828	0.119861	All
ENSG00000068323	0.359098	1829	0.119927	All
ENSG00000049769	0.359096	1830	0.119992	All
ENSG00000106460	0.359091	1831	0.120058	All
ENSG00000183943	0.359038	1832	0.120123	All
ENSG00000132953	0.359027	1833	0.120189	All
ENSG00000137843	0.35901	1834	0.120254	All
ENSG00000141447	0.359	1835	0.12032	All
ENSG00000121769	0.358991	1836	0.120386	All
ENSG00000047932	0.358924	1837	0.120451	All
ENSG00000253861	0.358902	1838	0.120517	All
ENSG00000103415	0.358837	1839	0.120582	All
ENSG00000164609	0.358832	1840	0.120648	All
ENSG00000196358	0.358806	1841	0.120713	All
ENSG00000087299	0.358794	1842	0.120779	All
ENSG00000152240	0.358769	1843	0.120845	All
ENSG00000167325	0.358754	1844	0.12091	All
ENSG00000140400	0.358731	1845	0.120976	All
ENSG00000064102	0.358729	1846	0.121041	All
ENSG00000221838	0.358725	1847	0.121107	All
ENSG00000107105	0.358723	1848	0.121172	All
ENSG00000133275	0.358671	1849	0.121238	All
ENSG00000078177	0.358659	1850	0.121304	All
ENSG00000134698	0.358649	1851	0.121369	All
ENSG00000083544	0.358619	1852	0.121435	All
ENSG00000164209	0.358616	1853	0.1215	All
ENSG00000223385	0.358609	1854	0.121566	All
ENSG00000111652	0.358597	1855	0.121631	All
ENSG00000234745	0.358591	1856	0.121697	All
ENSG00000086598	0.358553	1857	0.121763	All
ENSG00000198252	0.358549	1858	0.121828	All
ENSG00000096717	0.358536	1859	0.121894	All
ENSG00000118200	0.358524	1860	0.121959	All
ENSG00000067369	0.358507	1861	0.122025	All
ENSG00000198836	0.358471	1862	0.12209	All
ENSG00000137252	0.358418	1863	0.122156	All
ENSG00000100116	0.358378	1864	0.122221	All
ENSG00000177239	0.358364	1865	0.122287	All
ENSG00000151468	0.358356	1866	0.122353	All
ENSG00000213383	0.358329	1867	0.122418	All
ENSG00000168890	0.358324	1868	0.122484	All
ENSG00000131591	0.358312	1869	0.122549	All
ENSG00000155368	0.358292	1870	0.122615	All
ENSG00000154928	0.35829	1871	0.12268	All
ENSG00000118965	0.358265	1872	0.122746	All
ENSG00000127884	0.358253	1873	0.122812	All
ENSG00000103154	0.358233	1874	0.122877	All
ENSG00000132692	0.358203	1875	0.122943	All
ENSG00000108262	0.358145	1876	0.123008	All
ENSG00000129194	0.358135	1877	0.123074	All
ENSG00000223427	0.358128	1878	0.123139	All
ENSG00000103024	0.3581	1879	0.123205	All
ENSG00000104626	0.358068	1880	0.123271	All
ENSG00000180884	0.358039	1881	0.123336	All
ENSG00000197713	0.358034	1882	0.123402	All
ENSG00000163956	0.35803	1883	0.123467	All
ENSG00000179611	0.358027	1884	0.123533	All
ENSG00000115561	0.357984	1885	0.123598	All
ENSG00000197448	0.357961	1886	0.123664	All
ENSG00000124596	0.357939	1887	0.12373	All
ENSG00000173889	0.357903	1888	0.123795	All
ENSG00000235261	0.357867	1889	0.123861	All
ENSG00000178498	0.357845	1890	0.123926	All
ENSG00000251403	0.357841	1891	0.123992	All
ENSG00000090612	0.357824	1892	0.124057	All
ENSG00000255831	0.357818	1893	0.124123	All
ENSG00000105750	0.357803	1894	0.124189	All
ENSG00000169504	0.35779	1895	0.124254	All
ENSG00000169925	0.357785	1896	0.12432	All
ENSG00000177463	0.357781	1897	0.124385	All
ENSG00000233847	0.35777	1898	0.124451	All
ENSG00000087470	0.357725	1899	0.124516	All
ENSG00000081026	0.357724	1900	0.124582	All
ENSG00000185219	0.357721	1901	0.124648	All
ENSG00000110076	0.357719	1902	0.124713	All
ENSG00000125648	0.357692	1903	0.124779	All
ENSG00000169231	0.35769	1904	0.124844	All
ENSG00000124140	0.357669	1905	0.12491	All
ENSG00000135763	0.357659	1906	0.124975	All
ENSG00000182253	0.357593	1907	0.125041	All
ENSG00000197380	0.357593	1908	0.125107	All
ENSG00000144161	0.357577	1909	0.125172	All
ENSG00000187094	0.357527	1910	0.125238	All
ENSG00000248751	0.357501	1911	0.125303	All
ENSG00000099326	0.357469	1912	0.125369	All
ENSG00000256206	0.35743	1913	0.125434	All
ENSG00000158528	0.357419	1914	0.1255	All
ENSG00000105258	0.357408	1915	0.125566	All
ENSG00000116990	0.357399	1916	0.125631	All
ENSG00000178502	0.357397	1917	0.125697	All
ENSG00000126858	0.35737	1918	0.125762	All
ENSG00000104517	0.35735	1919	0.125828	All
ENSG00000100714	0.357335	1920	0.125893	All
ENSG00000230793	0.357313	1921	0.125959	All
ENSG00000033867	0.357299	1922	0.126025	All
ENSG00000134899	0.357287	1923	0.12609	All
ENSG00000102098	0.357261	1924	0.126156	All
ENSG00000182154	0.357221	1925	0.126221	All
ENSG00000033178	0.357181	1926	0.126287	All
ENSG00000184677	0.357179	1927	0.126352	All
ENSG00000257653	0.357163	1928	0.126418	All
ENSG00000143621	0.357091	1929	0.126484	All
ENSG00000161681	0.357085	1930	0.126549	All
ENSG00000131459	0.357072	1931	0.126615	All
ENSG00000231064	0.357071	1932	0.12668	All
ENSG00000114790	0.357045	1933	0.126746	All
ENSG00000136158	0.357037	1934	0.126811	All
ENSG00000107872	0.357036	1935	0.126877	All
ENSG00000198832	0.357025	1936	0.126942	All
ENSG00000129282	0.357018	1937	0.127008	All
ENSG00000253785	0.357005	1938	0.127074	All
ENSG00000162981	0.356939	1939	0.127139	All
ENSG00000138293	0.356878	1940	0.127205	All
ENSG00000082898	0.35686	1941	0.12727	All
ENSG00000258842	0.356855	1942	0.127336	All
ENSG00000074211	0.356853	1943	0.127401	All
ENSG00000221944	0.356792	1944	0.127467	All
ENSG00000215375	0.356792	1945	0.127533	All
ENSG00000156273	0.356777	1946	0.127598	All
ENSG00000196693	0.356775	1947	0.127664	All
ENSG00000168081	0.356738	1948	0.127729	All
ENSG00000173208	0.356738	1949	0.127795	All
ENSG00000104866	0.356683	1950	0.12786	All
ENSG00000099942	0.356676	1951	0.127926	All
ENSG00000226605	0.356657	1952	0.127992	All
ENSG00000111906	0.356654	1953	0.128057	All
ENSG00000215462	0.356652	1954	0.128123	All
ENSG00000233859	0.356645	1955	0.128188	All
ENSG00000121644	0.356642	1956	0.128254	All
ENSG00000139223	0.356633	1957	0.128319	All
ENSG00000198521	0.356616	1958	0.128385	All
ENSG00000196428	0.356585	1959	0.128451	All
ENSG00000073169	0.356533	1960	0.128516	All
ENSG00000100503	0.356494	1961	0.128582	All
ENSG00000135945	0.356492	1962	0.128647	All
ENSG00000180730	0.356455	1963	0.128713	All
ENSG00000138138	0.35645	1964	0.128778	All
ENSG00000171291	0.356389	1965	0.128844	All
ENSG00000100796	0.356369	1966	0.12891	All
ENSG00000164106	0.35632	1967	0.128975	All
ENSG00000134717	0.356319	1968	0.129041	All
ENSG00000186017	0.356314	1969	0.129106	All
ENSG00000076864	0.356298	1970	0.129172	All
ENSG00000169964	0.356295	1971	0.129237	All
ENSG00000110400	0.356264	1972	0.129303	All
ENSG00000254449	0.356253	1973	0.129369	All
ENSG00000012174	0.356238	1974	0.129434	All
ENSG00000111642	0.356232	1975	0.1295	All
ENSG00000197121	0.35621	1976	0.129565	All
ENSG00000198440	0.3562	1977	0.129631	All
ENSG00000197982	0.356152	1978	0.129696	All
ENSG00000112701	0.356151	1979	0.129762	All
ENSG00000160307	0.356145	1980	0.129828	All
ENSG00000089486	0.356135	1981	0.129893	All
ENSG00000221754	0.356065	1982	0.129959	All
ENSG00000129003	0.356031	1983	0.130024	All
ENSG00000189091	0.356026	1984	0.13009	All
ENSG00000186272	0.35596	1985	0.130155	All
ENSG00000072133	0.355935	1986	0.130221	All
ENSG00000106443	0.355925	1987	0.130287	All
ENSG00000010072	0.355901	1988	0.130352	All
ENSG00000018699	0.355901	1989	0.130418	All
ENSG00000188739	0.355885	1990	0.130483	All
ENSG00000170581	0.355878	1991	0.130549	All
ENSG00000205659	0.355842	1992	0.130614	All
ENSG00000166073	0.355841	1993	0.13068	All
ENSG00000102271	0.355823	1994	0.130746	All
ENSG00000136141	0.355813	1995	0.130811	All
ENSG00000103061	0.355762	1996	0.130877	All
ENSG00000117525	0.355758	1997	0.130942	All
ENSG00000120049	0.355705	1998	0.131008	All
ENSG00000184792	0.355682	1999	0.131073	All
[truncated: 59,005 more rows]

## Sheet: IS
gene	R	rank	percentile
ENSG00000151240	0.451568	1	6.55695e-05	IS
ENSG00000166833	0.449764	2	0.000131139	IS
ENSG00000005810	0.444726	3	0.000196708	IS
ENSG00000038382	0.443897	4	0.000262278	IS
ENSG00000130338	0.443153	5	0.000327847	IS
ENSG00000254453	0.441233	6	0.000393417	IS
ENSG00000088812	0.439782	7	0.000458986	IS
ENSG00000122778	0.439781	8	0.000524556	IS
ENSG00000074054	0.438405	9	0.000590125	IS
ENSG00000170921	0.436405	10	0.000655695	IS
ENSG00000109265	0.434446	11	0.000721264	IS
ENSG00000196935	0.434196	12	0.000786834	IS
ENSG00000084731	0.433871	13	0.000852403	IS
ENSG00000212950	0.432539	14	0.000917973	IS
ENSG00000170500	0.432383	15	0.000983542	IS
ENSG00000185088	0.432293	16	0.00104911	IS
ENSG00000241973	0.431971	17	0.00111468	IS
ENSG00000198910	0.431496	18	0.00118025	IS
ENSG00000163486	0.431156	19	0.00124582	IS
ENSG00000146776	0.430967	20	0.00131139	IS
ENSG00000197535	0.430234	21	0.00137696	IS
ENSG00000066933	0.430144	22	0.00144253	IS
ENSG00000197694	0.428172	23	0.0015081	IS
ENSG00000236051	0.427466	24	0.00157367	IS
ENSG00000256306	0.42694	25	0.00163924	IS
ENSG00000173064	0.425666	26	0.00170481	IS
ENSG00000135966	0.424739	27	0.00177038	IS
ENSG00000186472	0.424458	28	0.00183595	IS
ENSG00000075340	0.42429	29	0.00190151	IS
ENSG00000255330	0.424031	30	0.00196708	IS
ENSG00000214338	0.423876	31	0.00203265	IS
ENSG00000185219	0.423347	32	0.00209822	IS
ENSG00000140557	0.42325	33	0.00216379	IS
ENSG00000140948	0.423129	34	0.00222936	IS
ENSG00000007237	0.423059	35	0.00229493	IS
ENSG00000186868	0.422725	36	0.0023605	IS
ENSG00000140264	0.422526	37	0.00242607	IS
ENSG00000136828	0.422235	38	0.00249164	IS
ENSG00000118263	0.422067	39	0.00255721	IS
ENSG00000116539	0.421287	40	0.00262278	IS
ENSG00000100207	0.419931	41	0.00268835	IS
ENSG00000250317	0.41937	42	0.00275392	IS
ENSG00000164715	0.418913	43	0.00281949	IS
ENSG00000141431	0.418795	44	0.00288506	IS
ENSG00000132694	0.41864	45	0.00295063	IS
ENSG00000111843	0.417917	46	0.0030162	IS
ENSG00000186187	0.417607	47	0.00308177	IS
ENSG00000245865	0.417503	48	0.00314733	IS
ENSG00000128250	0.416776	49	0.0032129	IS
ENSG00000131711	0.416498	50	0.00327847	IS
ENSG00000138688	0.416177	51	0.00334404	IS
ENSG00000198856	0.416148	52	0.00340961	IS
ENSG00000143322	0.416121	53	0.00347518	IS
ENSG00000116852	0.415565	54	0.00354075	IS
ENSG00000254963	0.415219	55	0.00360632	IS
ENSG00000255817	0.415204	56	0.00367189	IS
ENSG00000197102	0.414979	57	0.00373746	IS
ENSG00000117450	0.414728	58	0.00380303	IS
ENSG00000134369	0.414269	59	0.0038686	IS
ENSG00000067798	0.414141	60	0.00393417	IS
ENSG00000130559	0.414005	61	0.00399974	IS
ENSG00000112624	0.413864	62	0.00406531	IS
ENSG00000183354	0.413725	63	0.00413088	IS
ENSG00000131495	0.413569	64	0.00419645	IS
ENSG00000197024	0.413374	65	0.00426202	IS
ENSG00000149294	0.413224	66	0.00432759	IS
ENSG00000157106	0.413162	67	0.00439315	IS
ENSG00000143614	0.413119	68	0.00445872	IS
ENSG00000048740	0.412881	69	0.00452429	IS
ENSG00000185567	0.412741	70	0.00458986	IS
ENSG00000133056	0.41264	71	0.00465543	IS
ENSG00000115760	0.412363	72	0.004721	IS
ENSG00000137486	0.412248	73	0.00478657	IS
ENSG00000151150	0.412194	74	0.00485214	IS
ENSG00000010818	0.41192	75	0.00491771	IS
ENSG00000011021	0.411842	76	0.00498328	IS
ENSG00000113811	0.411738	77	0.00504885	IS
ENSG00000005483	0.41163	78	0.00511442	IS
ENSG00000254894	0.41114	79	0.00517999	IS
ENSG00000227487	0.411098	80	0.00524556	IS
ENSG00000102606	0.411065	81	0.00531113	IS
ENSG00000170584	0.411014	82	0.0053767	IS
ENSG00000181555	0.410817	83	0.00544227	IS
ENSG00000221792	0.410807	84	0.00550784	IS
ENSG00000196526	0.41077	85	0.00557341	IS
ENSG00000167654	0.410399	86	0.00563897	IS
ENSG00000255886	0.409894	87	0.00570454	IS
ENSG00000139767	0.40986	88	0.00577011	IS
ENSG00000134698	0.409169	89	0.00583568	IS
ENSG00000084676	0.408904	90	0.00590125	IS
ENSG00000214194	0.408797	91	0.00596682	IS
ENSG00000133958	0.408203	92	0.00603239	IS
ENSG00000132466	0.408024	93	0.00609796	IS
ENSG00000140323	0.407399	94	0.00616353	IS
ENSG00000103657	0.40736	95	0.0062291	IS
ENSG00000151287	0.407317	96	0.00629467	IS
ENSG00000187122	0.4071	97	0.00636024	IS
ENSG00000237919	0.406898	98	0.00642581	IS
ENSG00000088538	0.406814	99	0.00649138	IS
ENSG00000077044	0.406769	100	0.00655695	IS
ENSG00000198646	0.40672	101	0.00662252	IS
ENSG00000160716	0.406481	102	0.00668809	IS
ENSG00000171204	0.406317	103	0.00675366	IS
ENSG00000127914	0.406303	104	0.00681922	IS
ENSG00000228794	0.406274	105	0.00688479	IS
ENSG00000239521	0.405389	106	0.00695036	IS
ENSG00000129562	0.405359	107	0.00701593	IS
ENSG00000038219	0.405169	108	0.0070815	IS
ENSG00000189367	0.40511	109	0.00714707	IS
ENSG00000257698	0.404542	110	0.00721264	IS
ENSG00000140612	0.404206	111	0.00727821	IS
ENSG00000141720	0.404079	112	0.00734378	IS
ENSG00000033327	0.404	113	0.00740935	IS
ENSG00000008086	0.403746	114	0.00747492	IS
ENSG00000170579	0.403706	115	0.00754049	IS
ENSG00000213390	0.403526	116	0.00760606	IS
ENSG00000106400	0.402888	117	0.00767163	IS
ENSG00000054523	0.402761	118	0.0077372	IS
ENSG00000156959	0.402729	119	0.00780277	IS
ENSG00000197386	0.402637	120	0.00786834	IS
ENSG00000160218	0.402327	121	0.00793391	IS
ENSG00000111639	0.40221	122	0.00799948	IS
ENSG00000095951	0.401887	123	0.00806504	IS
ENSG00000127526	0.401764	124	0.00813061	IS
ENSG00000231092	0.401585	125	0.00819618	IS
ENSG00000110427	0.401558	126	0.00826175	IS
ENSG00000140386	0.401223	127	0.00832732	IS
ENSG00000186487	0.400978	128	0.00839289	IS
ENSG00000168769	0.400909	129	0.00845846	IS
ENSG00000215241	0.400847	130	0.00852403	IS
ENSG00000008869	0.400704	131	0.0085896	IS
ENSG00000213619	0.400542	132	0.00865517	IS
ENSG00000131381	0.400364	133	0.00872074	IS
ENSG00000204370	0.400317	134	0.00878631	IS
ENSG00000176542	0.400241	135	0.00885188	IS
ENSG00000178385	0.40024	136	0.00891745	IS
ENSG00000135454	0.400188	137	0.00898302	IS
ENSG00000134909	0.400051	138	0.00904859	IS
ENSG00000157869	0.400039	139	0.00911416	IS
ENSG00000116580	0.399917	140	0.00917973	IS
ENSG00000157851	0.399376	141	0.0092453	IS
ENSG00000089094	0.399235	142	0.00931086	IS
ENSG00000259368	0.399157	143	0.00937643	IS
ENSG00000112137	0.398991	144	0.009442	IS
ENSG00000166974	0.398786	145	0.00950757	IS
ENSG00000115568	0.39878	146	0.00957314	IS
ENSG00000243156	0.398071	147	0.00963871	IS
ENSG00000055609	0.397955	148	0.00970428	IS
ENSG00000204406	0.397815	149	0.00976985	IS
ENSG00000206579	0.397792	150	0.00983542	IS
ENSG00000049618	0.39778	151	0.00990099	IS
ENSG00000198742	0.397554	152	0.00996656	IS
ENSG00000166887	0.397303	153	0.0100321	IS
ENSG00000119596	0.39727	154	0.0100977	IS
ENSG00000247033	0.397036	155	0.0101633	IS
ENSG00000173113	0.39631	156	0.0102288	IS
ENSG00000128708	0.396261	157	0.0102944	IS
ENSG00000130723	0.396176	158	0.01036	IS
ENSG00000139697	0.396042	159	0.0104255	IS
ENSG00000107263	0.395765	160	0.0104911	IS
ENSG00000184675	0.395729	161	0.0105567	IS
ENSG00000172428	0.395664	162	0.0106223	IS
ENSG00000082805	0.39532	163	0.0106878	IS
ENSG00000172915	0.395264	164	0.0107534	IS
ENSG00000197183	0.395113	165	0.010819	IS
ENSG00000160007	0.394901	166	0.0108845	IS
ENSG00000067842	0.394616	167	0.0109501	IS
ENSG00000106789	0.394394	168	0.0110157	IS
ENSG00000116731	0.394378	169	0.0110812	IS
ENSG00000114648	0.39436	170	0.0111468	IS
ENSG00000163531	0.394303	171	0.0112124	IS
ENSG00000100888	0.394074	172	0.0112779	IS
ENSG00000074201	0.394062	173	0.0113435	IS
ENSG00000164061	0.393591	174	0.0114091	IS
ENSG00000115464	0.393578	175	0.0114747	IS
ENSG00000170153	0.393498	176	0.0115402	IS
ENSG00000259714	0.393196	177	0.0116058	IS
ENSG00000033122	0.393181	178	0.0116714	IS
ENSG00000006432	0.393111	179	0.0117369	IS
ENSG00000100393	0.393089	180	0.0118025	IS
ENSG00000174111	0.392666	181	0.0118681	IS
ENSG00000233138	0.392567	182	0.0119336	IS
ENSG00000101350	0.392543	183	0.0119992	IS
ENSG00000176595	0.392437	184	0.0120648	IS
ENSG00000123066	0.39235	185	0.0121304	IS
ENSG00000165323	0.392309	186	0.0121959	IS
ENSG00000145016	0.392158	187	0.0122615	IS
ENSG00000133424	0.392103	188	0.0123271	IS
ENSG00000170310	0.391962	189	0.0123926	IS
ENSG00000055163	0.391922	190	0.0124582	IS
ENSG00000163125	0.391919	191	0.0125238	IS
ENSG00000116898	0.391878	192	0.0125893	IS
ENSG00000214121	0.391608	193	0.0126549	IS
ENSG00000228449	0.391581	194	0.0127205	IS
ENSG00000175414	0.391563	195	0.012786	IS
ENSG00000141252	0.391529	196	0.0128516	IS
ENSG00000126749	0.391213	197	0.0129172	IS
ENSG00000075151	0.391152	198	0.0129828	IS
ENSG00000123411	0.39112	199	0.0130483	IS
ENSG00000119283	0.391027	200	0.0131139	IS
ENSG00000136521	0.390903	201	0.0131795	IS
ENSG00000160753	0.390816	202	0.013245	IS
ENSG00000068654	0.390791	203	0.0133106	IS
ENSG00000171988	0.390657	204	0.0133762	IS
ENSG00000139718	0.390568	205	0.0134417	IS
ENSG00000148408	0.39056	206	0.0135073	IS
ENSG00000182512	0.390545	207	0.0135729	IS
ENSG00000040933	0.390505	208	0.0136384	IS
ENSG00000204569	0.390473	209	0.013704	IS
ENSG00000148468	0.390262	210	0.0137696	IS
ENSG00000153707	0.390079	211	0.0138352	IS
ENSG00000176731	0.390038	212	0.0139007	IS
ENSG00000104979	0.389991	213	0.0139663	IS
ENSG00000115977	0.389913	214	0.0140319	IS
ENSG00000225439	0.389769	215	0.0140974	IS
ENSG00000145990	0.389729	216	0.014163	IS
ENSG00000231121	0.389622	217	0.0142286	IS
ENSG00000138162	0.389603	218	0.0142941	IS
ENSG00000086758	0.389274	219	0.0143597	IS
ENSG00000164405	0.389165	220	0.0144253	IS
ENSG00000243147	0.389127	221	0.0144909	IS
ENSG00000114554	0.389071	222	0.0145564	IS
ENSG00000100678	0.38885	223	0.014622	IS
ENSG00000005339	0.388674	224	0.0146876	IS
ENSG00000082458	0.388528	225	0.0147531	IS
ENSG00000259589	0.388491	226	0.0148187	IS
ENSG00000176049	0.388369	227	0.0148843	IS
ENSG00000102302	0.388293	228	0.0149498	IS
ENSG00000141027	0.388276	229	0.0150154	IS
ENSG00000214736	0.387932	230	0.015081	IS
ENSG00000054793	0.387646	231	0.0151465	IS
ENSG00000128731	0.387587	232	0.0152121	IS
ENSG00000172172	0.387392	233	0.0152777	IS
ENSG00000162065	0.387382	234	0.0153433	IS
ENSG00000135973	0.387213	235	0.0154088	IS
ENSG00000140992	0.387171	236	0.0154744	IS
ENSG00000132541	0.387074	237	0.01554	IS
ENSG00000157064	0.386926	238	0.0156055	IS
ENSG00000125734	0.386857	239	0.0156711	IS
ENSG00000167774	0.386716	240	0.0157367	IS
ENSG00000250091	0.386582	241	0.0158022	IS
ENSG00000103056	0.386559	242	0.0158678	IS
ENSG00000085185	0.386279	243	0.0159334	IS
ENSG00000144583	0.386214	244	0.015999	IS
ENSG00000249331	0.386201	245	0.0160645	IS
ENSG00000159307	0.386198	246	0.0161301	IS
ENSG00000107862	0.386087	247	0.0161957	IS
ENSG00000198853	0.385954	248	0.0162612	IS
ENSG00000077279	0.38588	249	0.0163268	IS
ENSG00000152217	0.38582	250	0.0163924	IS
ENSG00000127481	0.385759	251	0.0164579	IS
ENSG00000244043	0.385563	252	0.0165235	IS
ENSG00000117713	0.385513	253	0.0165891	IS
ENSG00000127511	0.385461	254	0.0166546	IS
ENSG00000100167	0.385351	255	0.0167202	IS
ENSG00000020426	0.385324	256	0.0167858	IS
ENSG00000213713	0.385296	257	0.0168514	IS
ENSG00000135940	0.38527	258	0.0169169	IS
ENSG00000143776	0.385259	259	0.0169825	IS
ENSG00000152223	0.385122	260	0.0170481	IS
ENSG00000112144	0.385106	261	0.0171136	IS
ENSG00000154310	0.38501	262	0.0171792	IS
ENSG00000198752	0.384993	263	0.0172448	IS
ENSG00000185963	0.38465	264	0.0173103	IS
ENSG00000225465	0.3844	265	0.0173759	IS
ENSG00000165487	0.38432	266	0.0174415	IS
ENSG00000179085	0.384272	267	0.017507	IS
ENSG00000109118	0.384271	268	0.0175726	IS
ENSG00000152409	0.384088	269	0.0176382	IS
ENSG00000162129	0.384056	270	0.0177038	IS
ENSG00000074755	0.383834	271	0.0177693	IS
ENSG00000196369	0.383779	272	0.0178349	IS
ENSG00000258581	0.383719	273	0.0179005	IS
ENSG00000120697	0.383707	274	0.017966	IS
ENSG00000131143	0.383587	275	0.0180316	IS
ENSG00000204822	0.383361	276	0.0180972	IS
ENSG00000258830	0.383253	277	0.0181627	IS
ENSG00000132405	0.383194	278	0.0182283	IS
ENSG00000116128	0.383194	279	0.0182939	IS
ENSG00000123643	0.383144	280	0.0183595	IS
ENSG00000175115	0.383114	281	0.018425	IS
ENSG00000158528	0.383091	282	0.0184906	IS
ENSG00000183530	0.383025	283	0.0185562	IS
ENSG00000137133	0.38302	284	0.0186217	IS
ENSG00000145362	0.382854	285	0.0186873	IS
ENSG00000171467	0.382851	286	0.0187529	IS
ENSG00000233706	0.382605	287	0.0188184	IS
ENSG00000133812	0.382601	288	0.018884	IS
ENSG00000125447	0.38254	289	0.0189496	IS
ENSG00000140374	0.382493	290	0.0190151	IS
ENSG00000104904	0.382474	291	0.0190807	IS
ENSG00000183513	0.382389	292	0.0191463	IS
ENSG00000144218	0.382381	293	0.0192119	IS
ENSG00000111490	0.382369	294	0.0192774	IS
ENSG00000147044	0.382066	295	0.019343	IS
ENSG00000164898	0.382035	296	0.0194086	IS
ENSG00000118058	0.381965	297	0.0194741	IS
ENSG00000235335	0.38194	298	0.0195397	IS
ENSG00000160844	0.381911	299	0.0196053	IS
ENSG00000176749	0.381881	300	0.0196708	IS
ENSG00000085224	0.381865	301	0.0197364	IS
ENSG00000048707	0.381814	302	0.019802	IS
ENSG00000140199	0.381678	303	0.0198675	IS
ENSG00000233635	0.38151	304	0.0199331	IS
ENSG00000100344	0.381458	305	0.0199987	IS
ENSG00000130779	0.381433	306	0.0200643	IS
ENSG00000236859	0.381412	307	0.0201298	IS
ENSG00000157014	0.381402	308	0.0201954	IS
ENSG00000186716	0.381379	309	0.020261	IS
ENSG00000167378	0.381367	310	0.0203265	IS
ENSG00000147324	0.381341	311	0.0203921	IS
ENSG00000148950	0.381307	312	0.0204577	IS
ENSG00000076201	0.381007	313	0.0205232	IS
ENSG00000113845	0.380947	314	0.0205888	IS
ENSG00000163584	0.380766	315	0.0206544	IS
ENSG00000151690	0.380672	316	0.02072	IS
ENSG00000131370	0.380541	317	0.0207855	IS
ENSG00000198216	0.380416	318	0.0208511	IS
ENSG00000156453	0.380251	319	0.0209167	IS
ENSG00000130856	0.380221	320	0.0209822	IS
ENSG00000127920	0.380164	321	0.0210478	IS
ENSG00000112182	0.380139	322	0.0211134	IS
ENSG00000048471	0.379946	323	0.0211789	IS
ENSG00000168275	0.379926	324	0.0212445	IS
ENSG00000181830	0.379784	325	0.0213101	IS
ENSG00000134255	0.379734	326	0.0213756	IS
ENSG00000101236	0.379696	327	0.0214412	IS
ENSG00000150510	0.379466	328	0.0215068	IS
ENSG00000115904	0.379451	329	0.0215724	IS
ENSG00000143442	0.379427	330	0.0216379	IS
ENSG00000116198	0.379389	331	0.0217035	IS
ENSG00000242670	0.379206	332	0.0217691	IS
ENSG00000113657	0.379081	333	0.0218346	IS
ENSG00000155506	0.379032	334	0.0219002	IS
ENSG00000156650	0.378944	335	0.0219658	IS
ENSG00000100154	0.378539	336	0.0220313	IS
ENSG00000143093	0.378476	337	0.0220969	IS
ENSG00000172318	0.378329	338	0.0221625	IS
ENSG00000234892	0.378308	339	0.0222281	IS
ENSG00000119013	0.378275	340	0.0222936	IS
ENSG00000215790	0.37817	341	0.0223592	IS
ENSG00000065970	0.378137	342	0.0224248	IS
ENSG00000240704	0.377942	343	0.0224903	IS
ENSG00000076356	0.377921	344	0.0225559	IS
ENSG00000171914	0.377797	345	0.0226215	IS
ENSG00000242687	0.377736	346	0.022687	IS
ENSG00000078687	0.377522	347	0.0227526	IS
ENSG00000236901	0.377319	348	0.0228182	IS
ENSG00000159784	0.37721	349	0.0228837	IS
ENSG00000241572	0.377179	350	0.0229493	IS
ENSG00000107282	0.377122	351	0.0230149	IS
ENSG00000105576	0.377109	352	0.0230805	IS
ENSG00000196588	0.377102	353	0.023146	IS
ENSG00000205726	0.376997	354	0.0232116	IS
ENSG00000150787	0.376995	355	0.0232772	IS
ENSG00000215041	0.376967	356	0.0233427	IS
ENSG00000182712	0.376921	357	0.0234083	IS
ENSG00000115541	0.376862	358	0.0234739	IS
ENSG00000160145	0.37668	359	0.0235394	IS
ENSG00000101152	0.376579	360	0.023605	IS
ENSG00000103260	0.376543	361	0.0236706	IS
ENSG00000156384	0.376227	362	0.0237361	IS
ENSG00000169714	0.376179	363	0.0238017	IS
ENSG00000137073	0.376127	364	0.0238673	IS
ENSG00000010322	0.376002	365	0.0239329	IS
ENSG00000069509	0.375923	366	0.0239984	IS
ENSG00000158158	0.37592	367	0.024064	IS
ENSG00000258034	0.375914	368	0.0241296	IS
ENSG00000117697	0.375786	369	0.0241951	IS
ENSG00000183617	0.375713	370	0.0242607	IS
ENSG00000177463	0.375667	371	0.0243263	IS
ENSG00000169189	0.375552	372	0.0243918	IS
ENSG00000070614	0.375479	373	0.0244574	IS
ENSG00000171155	0.375463	374	0.024523	IS
ENSG00000183648	0.37516	375	0.0245886	IS
ENSG00000169710	0.375072	376	0.0246541	IS
ENSG00000138085	0.375041	377	0.0247197	IS
ENSG00000127463	0.374996	378	0.0247853	IS
ENSG00000232157	0.374983	379	0.0248508	IS
ENSG00000181754	0.374766	380	0.0249164	IS
ENSG00000224883	0.374654	381	0.024982	IS
ENSG00000166295	0.374558	382	0.0250475	IS
ENSG00000108389	0.374558	383	0.0251131	IS
ENSG00000224660	0.37448	384	0.0251787	IS
ENSG00000164506	0.374434	385	0.0252442	IS
ENSG00000258644	0.374411	386	0.0253098	IS
ENSG00000239779	0.37437	387	0.0253754	IS
ENSG00000169057	0.374329	388	0.025441	IS
ENSG00000110514	0.374321	389	0.0255065	IS
ENSG00000142856	0.374249	390	0.0255721	IS
ENSG00000257045	0.374234	391	0.0256377	IS
ENSG00000134780	0.374007	392	0.0257032	IS
ENSG00000235471	0.373984	393	0.0257688	IS
ENSG00000143157	0.373915	394	0.0258344	IS
ENSG00000147130	0.373826	395	0.0258999	IS
ENSG00000249548	0.373717	396	0.0259655	IS
ENSG00000178171	0.373714	397	0.0260311	IS
ENSG00000188636	0.3737	398	0.0260966	IS
ENSG00000110987	0.373604	399	0.0261622	IS
ENSG00000140319	0.373593	400	0.0262278	IS
ENSG00000082515	0.373588	401	0.0262934	IS
ENSG00000232085	0.373587	402	0.0263589	IS
ENSG00000235512	0.373476	403	0.0264245	IS
ENSG00000101745	0.37341	404	0.0264901	IS
ENSG00000163882	0.373404	405	0.0265556	IS
ENSG00000214827	0.373401	406	0.0266212	IS
ENSG00000197653	0.373399	407	0.0266868	IS
ENSG00000040199	0.373337	408	0.0267523	IS
ENSG00000100731	0.373277	409	0.0268179	IS
ENSG00000258090	0.373231	410	0.0268835	IS
ENSG00000207720	0.373206	411	0.0269491	IS
ENSG00000141298	0.3732	412	0.0270146	IS
ENSG00000258843	0.373163	413	0.0270802	IS
ENSG00000086015	0.373037	414	0.0271458	IS
ENSG00000165671	0.372796	415	0.0272113	IS
ENSG00000135502	0.372756	416	0.0272769	IS
ENSG00000070444	0.37273	417	0.0273425	IS
ENSG00000133030	0.372713	418	0.027408	IS
ENSG00000163872	0.372564	419	0.0274736	IS
ENSG00000008300	0.37253	420	0.0275392	IS
ENSG00000008513	0.37245	421	0.0276047	IS
ENSG00000254373	0.372424	422	0.0276703	IS
ENSG00000103404	0.372377	423	0.0277359	IS
ENSG00000235453	0.372275	424	0.0278015	IS
ENSG00000088387	0.372204	425	0.027867	IS
ENSG00000111775	0.372159	426	0.0279326	IS
ENSG00000112335	0.372134	427	0.0279982	IS
ENSG00000066777	0.371977	428	0.0280637	IS
ENSG00000142197	0.371891	429	0.0281293	IS
ENSG00000137727	0.37187	430	0.0281949	IS
ENSG00000227612	0.371848	431	0.0282604	IS
ENSG00000153815	0.371842	432	0.028326	IS
ENSG00000259164	0.371764	433	0.0283916	IS
ENSG00000175110	0.371748	434	0.0284572	IS
ENSG00000181061	0.3717	435	0.0285227	IS
ENSG00000173175	0.37168	436	0.0285883	IS
ENSG00000095539	0.371508	437	0.0286539	IS
ENSG00000186174	0.371409	438	0.0287194	IS
ENSG00000136854	0.371359	439	0.028785	IS
ENSG00000176148	0.371346	440	0.0288506	IS
ENSG00000152422	0.37118	441	0.0289161	IS
ENSG00000169020	0.371127	442	0.0289817	IS
ENSG00000147669	0.371065	443	0.0290473	IS
ENSG00000143147	0.37105	444	0.0291128	IS
ENSG00000162961	0.371046	445	0.0291784	IS
ENSG00000145734	0.370963	446	0.029244	IS
ENSG00000196236	0.370959	447	0.0293096	IS
ENSG00000140443	0.370942	448	0.0293751	IS
ENSG00000149639	0.370906	449	0.0294407	IS
ENSG00000157680	0.37071	450	0.0295063	IS
ENSG00000127184	0.370702	451	0.0295718	IS
ENSG00000064490	0.370494	452	0.0296374	IS
ENSG00000223803	0.37046	453	0.029703	IS
ENSG00000248255	0.370427	454	0.0297685	IS
ENSG00000187391	0.370418	455	0.0298341	IS
ENSG00000231871	0.37029	456	0.0298997	IS
ENSG00000185222	0.370226	457	0.0299652	IS
ENSG00000226455	0.370108	458	0.0300308	IS
ENSG00000196876	0.370104	459	0.0300964	IS
ENSG00000169372	0.370063	460	0.030162	IS
ENSG00000020129	0.369857	461	0.0302275	IS
ENSG00000198815	0.369775	462	0.0302931	IS
ENSG00000228466	0.369733	463	0.0303587	IS
ENSG00000144730	0.369667	464	0.0304242	IS
ENSG00000259741	0.369642	465	0.0304898	IS
ENSG00000180357	0.369562	466	0.0305554	IS
ENSG00000255435	0.369434	467	0.0306209	IS
ENSG00000125434	0.369421	468	0.0306865	IS
ENSG00000137261	0.369402	469	0.0307521	IS
ENSG00000124593	0.36933	470	0.0308177	IS
ENSG00000067191	0.369312	471	0.0308832	IS
ENSG00000148606	0.369194	472	0.0309488	IS
ENSG00000236618	0.369037	473	0.0310144	IS
ENSG00000175931	0.368983	474	0.0310799	IS
ENSG00000108175	0.368973	475	0.0311455	IS
ENSG00000089063	0.368953	476	0.0312111	IS
ENSG00000176463	0.368943	477	0.0312766	IS
ENSG00000108961	0.368915	478	0.0313422	IS
ENSG00000150086	0.368908	479	0.0314078	IS
ENSG00000142599	0.368696	480	0.0314733	IS
ENSG00000054965	0.368684	481	0.0315389	IS
ENSG00000066739	0.3686	482	0.0316045	IS
ENSG00000134248	0.368592	483	0.0316701	IS
ENSG00000215937	0.368436	484	0.0317356	IS
ENSG00000215105	0.368377	485	0.0318012	IS
ENSG00000132142	0.368363	486	0.0318668	IS
ENSG00000065526	0.368281	487	0.0319323	IS
ENSG00000157625	0.368244	488	0.0319979	IS
ENSG00000183307	0.368181	489	0.0320635	IS
ENSG00000149187	0.367977	490	0.032129	IS
ENSG00000084710	0.367879	491	0.0321946	IS
ENSG00000138944	0.367877	492	0.0322602	IS
ENSG00000110497	0.367846	493	0.0323257	IS
ENSG00000154723	0.367827	494	0.0323913	IS
ENSG00000166783	0.367676	495	0.0324569	IS
ENSG00000055211	0.367616	496	0.0325225	IS
ENSG00000105829	0.367576	497	0.032588	IS
ENSG00000245748	0.367501	498	0.0326536	IS
ENSG00000151665	0.367232	499	0.0327192	IS
ENSG00000133983	0.367118	500	0.0327847	IS
ENSG00000174197	0.367111	501	0.0328503	IS
ENSG00000173166	0.367103	502	0.0329159	IS
ENSG00000096070	0.367074	503	0.0329814	IS
ENSG00000108523	0.367074	504	0.033047	IS
ENSG00000249758	0.367069	505	0.0331126	IS
ENSG00000224886	0.367058	506	0.0331782	IS
ENSG00000106261	0.367053	507	0.0332437	IS
ENSG00000171587	0.366992	508	0.0333093	IS
ENSG00000128594	0.366935	509	0.0333749	IS
ENSG00000180964	0.366927	510	0.0334404	IS
ENSG00000124486	0.36683	511	0.033506	IS
ENSG00000127603	0.366814	512	0.0335716	IS
ENSG00000106615	0.366727	513	0.0336371	IS
ENSG00000198920	0.366666	514	0.0337027	IS
ENSG00000168924	0.366648	515	0.0337683	IS
ENSG00000216042	0.366616	516	0.0338338	IS
ENSG00000108306	0.366498	517	0.0338994	IS
ENSG00000136522	0.366484	518	0.033965	IS
ENSG00000171827	0.366473	519	0.0340306	IS
ENSG00000112312	0.366464	520	0.0340961	IS
ENSG00000166797	0.366458	521	0.0341617	IS
ENSG00000120327	0.366397	522	0.0342273	IS
ENSG00000188322	0.366393	523	0.0342928	IS
ENSG00000171634	0.366341	524	0.0343584	IS
ENSG00000083812	0.366331	525	0.034424	IS
ENSG00000179912	0.366319	526	0.0344895	IS
ENSG00000154305	0.366285	527	0.0345551	IS
ENSG00000182165	0.366277	528	0.0346207	IS
ENSG00000155093	0.366254	529	0.0346863	IS
ENSG00000165699	0.366228	530	0.0347518	IS
ENSG00000142168	0.366225	531	0.0348174	IS
ENSG00000143977	0.366208	532	0.034883	IS
ENSG00000150594	0.366109	533	0.0349485	IS
ENSG00000135956	0.366024	534	0.0350141	IS
ENSG00000258686	0.366005	535	0.0350797	IS
ENSG00000071054	0.365941	536	0.0351452	IS
ENSG00000143702	0.365911	537	0.0352108	IS
ENSG00000232941	0.36591	538	0.0352764	IS
ENSG00000148143	0.365853	539	0.0353419	IS
ENSG00000073598	0.365822	540	0.0354075	IS
ENSG00000149260	0.365813	541	0.0354731	IS
ENSG00000236772	0.365772	542	0.0355387	IS
ENSG00000162384	0.365723	543	0.0356042	IS
ENSG00000086666	0.365663	544	0.0356698	IS
ENSG00000126267	0.365662	545	0.0357354	IS
ENSG00000137288	0.365578	546	0.0358009	IS
ENSG00000120509	0.365548	547	0.0358665	IS
ENSG00000236537	0.365143	548	0.0359321	IS
ENSG00000119632	0.365109	549	0.0359976	IS
ENSG00000170906	0.364963	550	0.0360632	IS
ENSG00000158636	0.364861	551	0.0361288	IS
ENSG00000092148	0.364591	552	0.0361943	IS
ENSG00000196535	0.364528	553	0.0362599	IS
ENSG00000232388	0.364497	554	0.0363255	IS
ENSG00000085872	0.364451	555	0.0363911	IS
ENSG00000108021	0.364418	556	0.0364566	IS
ENSG00000234661	0.364404	557	0.0365222	IS
ENSG00000148158	0.364263	558	0.0365878	IS
ENSG00000164845	0.36425	559	0.0366533	IS
ENSG00000189043	0.364187	560	0.0367189	IS
ENSG00000088367	0.364158	561	0.0367845	IS
ENSG00000136731	0.36409	562	0.03685	IS
ENSG00000251485	0.364037	563	0.0369156	IS
ENSG00000050030	0.363961	564	0.0369812	IS
ENSG00000233735	0.363915	565	0.0370468	IS
ENSG00000228732	0.363709	566	0.0371123	IS
ENSG00000100503	0.363624	567	0.0371779	IS
ENSG00000081870	0.363494	568	0.0372435	IS
ENSG00000137802	0.363403	569	0.037309	IS
ENSG00000156171	0.363373	570	0.0373746	IS
ENSG00000125686	0.363325	571	0.0374402	IS
ENSG00000249673	0.363318	572	0.0375057	IS
ENSG00000237278	0.363263	573	0.0375713	IS
ENSG00000172765	0.363259	574	0.0376369	IS
ENSG00000228474	0.363176	575	0.0377024	IS
ENSG00000155368	0.363041	576	0.037768	IS
ENSG00000133401	0.36299	577	0.0378336	IS
ENSG00000159842	0.362907	578	0.0378992	IS
ENSG00000136813	0.362904	579	0.0379647	IS
ENSG00000109775	0.362814	580	0.0380303	IS
ENSG00000136888	0.362788	581	0.0380959	IS
ENSG00000134313	0.362632	582	0.0381614	IS
ENSG00000120699	0.362604	583	0.038227	IS
ENSG00000003393	0.362588	584	0.0382926	IS
ENSG00000169554	0.362476	585	0.0383581	IS
ENSG00000100116	0.362397	586	0.0384237	IS
ENSG00000093100	0.362392	587	0.0384893	IS
ENSG00000096080	0.362388	588	0.0385548	IS
ENSG00000160584	0.362368	589	0.0386204	IS
ENSG00000176209	0.362239	590	0.038686	IS
ENSG00000105613	0.362156	591	0.0387516	IS
ENSG00000237472	0.362106	592	0.0388171	IS
ENSG00000186132	0.36203	593	0.0388827	IS
ENSG00000234149	0.362025	594	0.0389483	IS
ENSG00000092841	0.362023	595	0.0390138	IS
ENSG00000123384	0.361997	596	0.0390794	IS
ENSG00000140307	0.361981	597	0.039145	IS
ENSG00000178127	0.361969	598	0.0392105	IS
ENSG00000090263	0.361959	599	0.0392761	IS
ENSG00000100084	0.361954	600	0.0393417	IS
ENSG00000160785	0.361949	601	0.0394073	IS
ENSG00000196914	0.361915	602	0.0394728	IS
ENSG00000143669	0.361862	603	0.0395384	IS
ENSG00000234782	0.361861	604	0.039604	IS
ENSG00000169992	0.361839	605	0.0396695	IS
ENSG00000184271	0.361765	606	0.0397351	IS
ENSG00000158480	0.361753	607	0.0398007	IS
ENSG00000235872	0.361729	608	0.0398662	IS
ENSG00000100077	0.361718	609	0.0399318	IS
ENSG00000215375	0.361711	610	0.0399974	IS
ENSG00000133083	0.361694	611	0.0400629	IS
ENSG00000244187	0.361638	612	0.0401285	IS
ENSG00000135404	0.361596	613	0.0401941	IS
ENSG00000155111	0.361534	614	0.0402597	IS
ENSG00000083168	0.361534	615	0.0403252	IS
ENSG00000204120	0.361501	616	0.0403908	IS
ENSG00000102760	0.361453	617	0.0404564	IS
ENSG00000136805	0.361418	618	0.0405219	IS
ENSG00000122515	0.361417	619	0.0405875	IS
ENSG00000173611	0.361403	620	0.0406531	IS
ENSG00000124767	0.3614	621	0.0407186	IS
ENSG00000102858	0.36136	622	0.0407842	IS
ENSG00000197498	0.361293	623	0.0408498	IS
ENSG00000108219	0.361244	624	0.0409153	IS
ENSG00000109756	0.361186	625	0.0409809	IS
ENSG00000171132	0.361111	626	0.0410465	IS
ENSG00000101126	0.361039	627	0.0411121	IS
ENSG00000109390	0.360957	628	0.0411776	IS
ENSG00000135709	0.360927	629	0.0412432	IS
ENSG00000169925	0.360881	630	0.0413088	IS
ENSG00000170832	0.360819	631	0.0413743	IS
ENSG00000090266	0.360794	632	0.0414399	IS
ENSG00000092964	0.360772	633	0.0415055	IS
ENSG00000083842	0.360695	634	0.041571	IS
ENSG00000189339	0.360685	635	0.0416366	IS
ENSG00000065413	0.360656	636	0.0417022	IS
ENSG00000175756	0.360579	637	0.0417678	IS
ENSG00000065923	0.360546	638	0.0418333	IS
ENSG00000170325	0.360523	639	0.0418989	IS
ENSG00000241111	0.360277	640	0.0419645	IS
ENSG00000039523	0.360252	641	0.04203	IS
ENSG00000167548	0.360222	642	0.0420956	IS
ENSG00000119402	0.360221	643	0.0421612	IS
ENSG00000148396	0.360154	644	0.0422267	IS
ENSG00000169738	0.360136	645	0.0422923	IS
ENSG00000249471	0.360134	646	0.0423579	IS
ENSG00000109911	0.360097	647	0.0424234	IS
ENSG00000189266	0.360053	648	0.042489	IS
ENSG00000168758	0.359974	649	0.0425546	IS
ENSG00000259367	0.359947	650	0.0426202	IS
ENSG00000145337	0.359945	651	0.0426857	IS
ENSG00000189089	0.359914	652	0.0427513	IS
ENSG00000156110	0.359893	653	0.0428169	IS
ENSG00000218418	0.359892	654	0.0428824	IS
ENSG00000031691	0.359878	655	0.042948	IS
ENSG00000106355	0.359824	656	0.0430136	IS
ENSG00000124802	0.359724	657	0.0430791	IS
ENSG00000103653	0.359603	658	0.0431447	IS
ENSG00000137210	0.359566	659	0.0432103	IS
ENSG00000226605	0.359535	660	0.0432759	IS
ENSG00000127663	0.359506	661	0.0433414	IS
ENSG00000102921	0.359408	662	0.043407	IS
ENSG00000000419	0.359365	663	0.0434726	IS
ENSG00000168894	0.359344	664	0.0435381	IS
ENSG00000038358	0.359272	665	0.0436037	IS
ENSG00000126705	0.359256	666	0.0436693	IS
ENSG00000170776	0.359227	667	0.0437348	IS
ENSG00000124422	0.359216	668	0.0438004	IS
ENSG00000164117	0.359164	669	0.043866	IS
ENSG00000188177	0.359147	670	0.0439315	IS
ENSG00000255129	0.359135	671	0.0439971	IS
ENSG00000104325	0.359132	672	0.0440627	IS
ENSG00000100575	0.359082	673	0.0441283	IS
ENSG00000148840	0.359055	674	0.0441938	IS
ENSG00000181929	0.359012	675	0.0442594	IS
ENSG00000122873	0.359003	676	0.044325	IS
ENSG00000243637	0.35893	677	0.0443905	IS
ENSG00000144868	0.358916	678	0.0444561	IS
ENSG00000119682	0.35885	679	0.0445217	IS
ENSG00000147586	0.358839	680	0.0445872	IS
ENSG00000171456	0.358722	681	0.0446528	IS
ENSG00000259544	0.358694	682	0.0447184	IS
ENSG00000196367	0.358663	683	0.0447839	IS
ENSG00000100348	0.358618	684	0.0448495	IS
ENSG00000156411	0.358594	685	0.0449151	IS
ENSG00000133985	0.358506	686	0.0449807	IS
ENSG00000140660	0.358461	687	0.0450462	IS
ENSG00000136942	0.35846	688	0.0451118	IS
ENSG00000187605	0.358404	689	0.0451774	IS
ENSG00000258608	0.358272	690	0.0452429	IS
ENSG00000198799	0.358242	691	0.0453085	IS
ENSG00000118292	0.358216	692	0.0453741	IS
ENSG00000117691	0.358086	693	0.0454396	IS
ENSG00000107864	0.358081	694	0.0455052	IS
ENSG00000171962	0.357978	695	0.0455708	IS
ENSG00000132604	0.357946	696	0.0456364	IS
ENSG00000184708	0.357944	697	0.0457019	IS
ENSG00000120533	0.357868	698	0.0457675	IS
ENSG00000119705	0.357715	699	0.0458331	IS
ENSG00000083457	0.357703	700	0.0458986	IS
ENSG00000088854	0.357683	701	0.0459642	IS
ENSG00000198363	0.357674	702	0.0460298	IS
ENSG00000255896	0.357515	703	0.0460953	IS
ENSG00000230982	0.357233	704	0.0461609	IS
ENSG00000007255	0.357208	705	0.0462265	IS
ENSG00000075407	0.357192	706	0.046292	IS
ENSG00000160271	0.357151	707	0.0463576	IS
ENSG00000066135	0.357096	708	0.0464232	IS
ENSG00000142207	0.357094	709	0.0464888	IS
ENSG00000236083	0.357092	710	0.0465543	IS
ENSG00000114902	0.356973	711	0.0466199	IS
ENSG00000166337	0.356933	712	0.0466855	IS
ENSG00000139220	0.356925	713	0.046751	IS
ENSG00000105647	0.356903	714	0.0468166	IS
ENSG00000218426	0.356874	715	0.0468822	IS
ENSG00000240344	0.35686	716	0.0469477	IS
ENSG00000198157	0.35684	717	0.0470133	IS
ENSG00000162522	0.356746	718	0.0470789	IS
ENSG00000133773	0.356722	719	0.0471444	IS
ENSG00000204993	0.356702	720	0.04721	IS
ENSG00000158042	0.356653	721	0.0472756	IS
ENSG00000080822	0.356649	722	0.0473412	IS
ENSG00000197724	0.356626	723	0.0474067	IS
ENSG00000155959	0.356478	724	0.0474723	IS
ENSG00000115306	0.356473	725	0.0475379	IS
ENSG00000130396	0.356449	726	0.0476034	IS
ENSG00000108262	0.356384	727	0.047669	IS
ENSG00000128872	0.356262	728	0.0477346	IS
ENSG00000102882	0.35618	729	0.0478001	IS
ENSG00000207740	0.356177	730	0.0478657	IS
ENSG00000216817	0.356149	731	0.0479313	IS
ENSG00000107290	0.356133	732	0.0479969	IS
ENSG00000135617	0.356081	733	0.0480624	IS
ENSG00000115310	0.355973	734	0.048128	IS
ENSG00000172339	0.35597	735	0.0481936	IS
ENSG00000183117	0.35596	736	0.0482591	IS
ENSG00000136938	0.355894	737	0.0483247	IS
ENSG00000253950	0.355856	738	0.0483903	IS
ENSG00000134121	0.355725	739	0.0484558	IS
ENSG00000225339	0.355722	740	0.0485214	IS
ENSG00000166257	0.355713	741	0.048587	IS
ENSG00000092208	0.35565	742	0.0486525	IS
ENSG00000084112	0.35563	743	0.0487181	IS
ENSG00000236283	0.35556	744	0.0487837	IS
ENSG00000242959	0.35554	745	0.0488493	IS
ENSG00000197982	0.355518	746	0.0489148	IS
ENSG00000187672	0.355487	747	0.0489804	IS
ENSG00000165264	0.355437	748	0.049046	IS
ENSG00000228399	0.355437	749	0.0491115	IS
ENSG00000172586	0.355345	750	0.0491771	IS
ENSG00000132963	0.355344	751	0.0492427	IS
ENSG00000165283	0.355318	752	0.0493082	IS
ENSG00000113360	0.355268	753	0.0493738	IS
ENSG00000243335	0.355194	754	0.0494394	IS
ENSG00000113732	0.355189	755	0.049505	IS
ENSG00000198793	0.355157	756	0.0495705	IS
ENSG00000155640	0.355155	757	0.0496361	IS
ENSG00000100150	0.355138	758	0.0497017	IS
ENSG00000258936	0.355119	759	0.0497672	IS
ENSG00000126456	0.355053	760	0.0498328	IS
ENSG00000155957	0.355052	761	0.0498984	IS
ENSG00000080603	0.355047	762	0.0499639	IS
ENSG00000125743	0.355033	763	0.0500295	IS
ENSG00000140718	0.35497	764	0.0500951	IS
ENSG00000175324	0.354923	765	0.0501606	IS
ENSG00000112320	0.354896	766	0.0502262	IS
ENSG00000143545	0.354849	767	0.0502918	IS
ENSG00000136878	0.354715	768	0.0503574	IS
ENSG00000188342	0.354652	769	0.0504229	IS
ENSG00000167972	0.35465	770	0.0504885	IS
ENSG00000158445	0.354541	771	0.0505541	IS
ENSG00000235423	0.354507	772	0.0506196	IS
ENSG00000063015	0.354493	773	0.0506852	IS
ENSG00000150672	0.354459	774	0.0507508	IS
ENSG00000111640	0.354357	775	0.0508163	IS
ENSG00000173889	0.354337	776	0.0508819	IS
ENSG00000163463	0.354314	777	0.0509475	IS
ENSG00000225471	0.354308	778	0.051013	IS
ENSG00000104833	0.354303	779	0.0510786	IS
ENSG00000138246	0.354214	780	0.0511442	IS
ENSG00000181982	0.354202	781	0.0512098	IS
ENSG00000153391	0.354186	782	0.0512753	IS
ENSG00000100532	0.354168	783	0.0513409	IS
ENSG00000196159	0.354122	784	0.0514065	IS
ENSG00000225573	0.354078	785	0.051472	IS
ENSG00000213002	0.354052	786	0.0515376	IS
ENSG00000183166	0.354051	787	0.0516032	IS
ENSG00000110851	0.354049	788	0.0516687	IS
ENSG00000160683	0.353934	789	0.0517343	IS
ENSG00000186448	0.353813	790	0.0517999	IS
ENSG00000224904	0.35381	791	0.0518655	IS
ENSG00000140990	0.353734	792	0.051931	IS
ENSG00000138382	0.353559	793	0.0519966	IS
ENSG00000152102	0.353551	794	0.0520622	IS
ENSG00000126088	0.353551	795	0.0521277	IS
ENSG00000163382	0.353513	796	0.0521933	IS
ENSG00000127774	0.3535	797	0.0522589	IS
ENSG00000144535	0.353492	798	0.0523244	IS
ENSG00000162377	0.353426	799	0.05239	IS
ENSG00000148341	0.353401	800	0.0524556	IS
ENSG00000182670	0.3534	801	0.0525211	IS
ENSG00000067369	0.353329	802	0.0525867	IS
ENSG00000106829	0.353259	803	0.0526523	IS
ENSG00000187109	0.353137	804	0.0527179	IS
ENSG00000082701	0.353124	805	0.0527834	IS
ENSG00000108018	0.353117	806	0.052849	IS
ENSG00000150316	0.353025	807	0.0529146	IS
ENSG00000107929	0.352996	808	0.0529801	IS
ENSG00000007545	0.35277	809	0.0530457	IS
ENSG00000167862	0.352647	810	0.0531113	IS
ENSG00000112304	0.352635	811	0.0531768	IS
ENSG00000237623	0.352614	812	0.0532424	IS
ENSG00000065609	0.352525	813	0.053308	IS
ENSG00000174516	0.352491	814	0.0533735	IS
ENSG00000157077	0.352408	815	0.0534391	IS
ENSG00000187555	0.352402	816	0.0535047	IS
ENSG00000215168	0.352365	817	0.0535703	IS
ENSG00000232112	0.352361	818	0.0536358	IS
ENSG00000100697	0.352347	819	0.0537014	IS
ENSG00000177311	0.352339	820	0.053767	IS
ENSG00000248522	0.352305	821	0.0538325	IS
ENSG00000227091	0.352159	822	0.0538981	IS
ENSG00000123200	0.352125	823	0.0539637	IS
ENSG00000237786	0.352086	824	0.0540292	IS
ENSG00000258645	0.352038	825	0.0540948	IS
ENSG00000077063	0.352004	826	0.0541604	IS
ENSG00000183309	0.351986	827	0.054226	IS
ENSG00000137106	0.351964	828	0.0542915	IS
ENSG00000114391	0.351901	829	0.0543571	IS
ENSG00000164190	0.351899	830	0.0544227	IS
ENSG00000157985	0.351877	831	0.0544882	IS
ENSG00000136770	0.351841	832	0.0545538	IS
ENSG00000177103	0.351733	833	0.0546194	IS
ENSG00000252793	0.351711	834	0.0546849	IS
ENSG00000187984	0.351686	835	0.0547505	IS
ENSG00000188033	0.351677	836	0.0548161	IS
ENSG00000224460	0.351545	837	0.0548816	IS
ENSG00000168303	0.351501	838	0.0549472	IS
ENSG00000255735	0.351485	839	0.0550128	IS
ENSG00000164080	0.351447	840	0.0550784	IS
ENSG00000248045	0.351435	841	0.0551439	IS
ENSG00000166136	0.351423	842	0.0552095	IS
ENSG00000159899	0.351273	843	0.0552751	IS
ENSG00000112651	0.351261	844	0.0553406	IS
ENSG00000115128	0.351252	845	0.0554062	IS
ENSG00000167522	0.351139	846	0.0554718	IS
ENSG00000151474	0.351086	847	0.0555373	IS
ENSG00000144445	0.351063	848	0.0556029	IS
ENSG00000227230	0.351053	849	0.0556685	IS
ENSG00000250132	0.351049	850	0.0557341	IS
ENSG00000127540	0.350958	851	0.0557996	IS
ENSG00000115504	0.350944	852	0.0558652	IS
ENSG00000066629	0.350928	853	0.0559308	IS
ENSG00000224086	0.350904	854	0.0559963	IS
ENSG00000065000	0.350891	855	0.0560619	IS
ENSG00000196267	0.350812	856	0.0561275	IS
ENSG00000131174	0.350775	857	0.056193	IS
ENSG00000242631	0.350749	858	0.0562586	IS
ENSG00000107959	0.350736	859	0.0563242	IS
ENSG00000173120	0.350696	860	0.0563897	IS
ENSG00000111669	0.350664	861	0.0564553	IS
ENSG00000050438	0.350617	862	0.0565209	IS
ENSG00000116675	0.350615	863	0.0565865	IS
ENSG00000083097	0.350566	864	0.056652	IS
ENSG00000175768	0.350537	865	0.0567176	IS
ENSG00000134030	0.350532	866	0.0567832	IS
ENSG00000169783	0.350514	867	0.0568487	IS
ENSG00000132510	0.350462	868	0.0569143	IS
ENSG00000119778	0.350459	869	0.0569799	IS
ENSG00000112379	0.350349	870	0.0570454	IS
ENSG00000122728	0.350267	871	0.057111	IS
ENSG00000256239	0.350267	871	0.057111	IS
ENSG00000135211	0.350262	873	0.0572421	IS
ENSG00000158828	0.350228	874	0.0573077	IS
ENSG00000196814	0.35021	875	0.0573733	IS
ENSG00000256448	0.350141	876	0.0574389	IS
ENSG00000187939	0.350129	877	0.0575044	IS
ENSG00000160094	0.350093	878	0.05757	IS
ENSG00000103227	0.350089	879	0.0576356	IS
ENSG00000218748	0.350061	880	0.0577011	IS
ENSG00000183495	0.350047	881	0.0577667	IS
ENSG00000134590	0.350042	882	0.0578323	IS
ENSG00000259468	0.350015	883	0.0578978	IS
ENSG00000122733	0.350004	884	0.0579634	IS
ENSG00000181220	0.34999	885	0.058029	IS
ENSG00000187902	0.349958	886	0.0580946	IS
ENSG00000238057	0.349954	887	0.0581601	IS
ENSG00000248827	0.349953	888	0.0582257	IS
ENSG00000089057	0.349949	889	0.0582913	IS
ENSG00000100320	0.349917	890	0.0583568	IS
ENSG00000170889	0.349895	891	0.0584224	IS
ENSG00000120333	0.349851	892	0.058488	IS
ENSG00000103723	0.349837	893	0.0585535	IS
ENSG00000259606	0.349837	894	0.0586191	IS
ENSG00000166197	0.349794	895	0.0586847	IS
ENSG00000126217	0.349734	896	0.0587502	IS
ENSG00000087086	0.349677	897	0.0588158	IS
ENSG00000160190	0.349649	898	0.0588814	IS
ENSG00000241468	0.349563	899	0.058947	IS
ENSG00000164663	0.349531	900	0.0590125	IS
ENSG00000008988	0.349494	901	0.0590781	IS
ENSG00000168569	0.349488	902	0.0591437	IS
ENSG00000120727	0.349456	903	0.0592092	IS
ENSG00000105723	0.349444	904	0.0592748	IS
ENSG00000064042	0.349391	905	0.0593404	IS
ENSG00000178104	0.349381	906	0.0594059	IS
ENSG00000152558	0.349342	907	0.0594715	IS
ENSG00000056586	0.349307	908	0.0595371	IS
ENSG00000228144	0.349289	909	0.0596026	IS
ENSG00000145781	0.34928	910	0.0596682	IS
ENSG00000110786	0.349238	911	0.0597338	IS
ENSG00000205356	0.349231	912	0.0597994	IS
ENSG00000116489	0.349227	913	0.0598649	IS
ENSG00000133112	0.349206	914	0.0599305	IS
ENSG00000245910	0.34919	915	0.0599961	IS
ENSG00000133393	0.349189	916	0.0600616	IS
ENSG00000165238	0.349171	917	0.0601272	IS
ENSG00000173915	0.349163	918	0.0601928	IS
ENSG00000171202	0.349148	919	0.0602583	IS
ENSG00000100139	0.349148	920	0.0603239	IS
ENSG00000159140	0.349126	921	0.0603895	IS
ENSG00000198934	0.349108	922	0.0604551	IS
ENSG00000167778	0.34908	923	0.0605206	IS
ENSG00000130287	0.349023	924	0.0605862	IS
ENSG00000130032	0.348989	925	0.0606518	IS
ENSG00000130939	0.348958	926	0.0607173	IS
ENSG00000009413	0.34894	927	0.0607829	IS
ENSG00000198911	0.348932	928	0.0608485	IS
ENSG00000108784	0.34887	929	0.060914	IS
ENSG00000127124	0.348858	930	0.0609796	IS
ENSG00000110871	0.348845	931	0.0610452	IS
ENSG00000008056	0.348842	932	0.0611107	IS
ENSG00000075142	0.348795	933	0.0611763	IS
ENSG00000255629	0.348768	934	0.0612419	IS
ENSG00000180992	0.348747	935	0.0613075	IS
ENSG00000125505	0.348746	936	0.061373	IS
ENSG00000150990	0.348639	937	0.0614386	IS
ENSG00000253151	0.348595	938	0.0615042	IS
ENSG00000095794	0.348552	939	0.0615697	IS
ENSG00000112992	0.34855	940	0.0616353	IS
ENSG00000135837	0.348546	941	0.0617009	IS
ENSG00000136937	0.348527	942	0.0617664	IS
ENSG00000167861	0.348511	943	0.061832	IS
ENSG00000139613	0.348423	944	0.0618976	IS
ENSG00000186111	0.348422	945	0.0619631	IS
ENSG00000231025	0.348422	946	0.0620287	IS
ENSG00000076685	0.348398	947	0.0620943	IS
ENSG00000117242	0.348375	948	0.0621599	IS
ENSG00000205544	0.348363	949	0.0622254	IS
ENSG00000240401	0.348319	950	0.062291	IS
ENSG00000109111	0.348245	951	0.0623566	IS
ENSG00000196263	0.348241	952	0.0624221	IS
ENSG00000139921	0.348231	953	0.0624877	IS
ENSG00000103042	0.348222	954	0.0625533	IS
ENSG00000116857	0.3482	955	0.0626188	IS
ENSG00000233885	0.348187	956	0.0626844	IS
ENSG00000131023	0.34816	957	0.06275	IS
ENSG00000090054	0.348132	958	0.0628156	IS
ENSG00000163625	0.348115	959	0.0628811	IS
ENSG00000132359	0.348031	960	0.0629467	IS
ENSG00000254348	0.348027	961	0.0630123	IS
ENSG00000178449	0.348025	962	0.0630778	IS
ENSG00000116161	0.348015	963	0.0631434	IS
ENSG00000095321	0.347938	964	0.063209	IS
ENSG00000173141	0.347905	965	0.0632745	IS
ENSG00000138777	0.347889	966	0.0633401	IS
ENSG00000179010	0.347887	967	0.0634057	IS
ENSG00000113211	0.347835	968	0.0634712	IS
ENSG00000179889	0.347737	969	0.0635368	IS
ENSG00000188786	0.347644	970	0.0636024	IS
ENSG00000136848	0.347629	971	0.063668	IS
ENSG00000170456	0.34759	972	0.0637335	IS
ENSG00000102349	0.347536	973	0.0637991	IS
ENSG00000154640	0.347533	974	0.0638647	IS
ENSG00000149809	0.347521	975	0.0639302	IS
ENSG00000139971	0.347472	976	0.0639958	IS
ENSG00000004139	0.347435	977	0.0640614	IS
ENSG00000114125	0.347373	978	0.0641269	IS
ENSG00000147548	0.347362	979	0.0641925	IS
ENSG00000119042	0.347357	980	0.0642581	IS
ENSG00000100442	0.347343	981	0.0643237	IS
ENSG00000138439	0.347339	982	0.0643892	IS
ENSG00000243155	0.347191	983	0.0644548	IS
ENSG00000011523	0.347129	984	0.0645204	IS
ENSG00000105663	0.347115	985	0.0645859	IS
ENSG00000162302	0.347104	986	0.0646515	IS
ENSG00000100387	0.347088	987	0.0647171	IS
ENSG00000197603	0.347084	988	0.0647826	IS
ENSG00000249281	0.347078	989	0.0648482	IS
ENSG00000174307	0.347053	990	0.0649138	IS
ENSG00000139946	0.347004	991	0.0649793	IS
ENSG00000184076	0.347003	992	0.0650449	IS
ENSG00000150471	0.347003	993	0.0651105	IS
ENSG00000146216	0.346994	994	0.0651761	IS
ENSG00000196557	0.346917	995	0.0652416	IS
ENSG00000253356	0.346917	996	0.0653072	IS
ENSG00000126107	0.346861	997	0.0653728	IS
ENSG00000136715	0.34683	998	0.0654383	IS
ENSG00000198892	0.346827	999	0.0655039	IS
ENSG00000103426	0.3468	1000	0.0655695	IS
ENSG00000147862	0.346764	1001	0.065635	IS
ENSG00000143774	0.346764	1002	0.0657006	IS
ENSG00000083223	0.346742	1003	0.0657662	IS
ENSG00000090060	0.346728	1004	0.0658317	IS
ENSG00000155926	0.346677	1005	0.0658973	IS
ENSG00000115866	0.346617	1006	0.0659629	IS
ENSG00000224550	0.346615	1007	0.0660285	IS
ENSG00000006282	0.346595	1008	0.066094	IS
ENSG00000187051	0.34657	1009	0.0661596	IS
ENSG00000204469	0.346501	1010	0.0662252	IS
ENSG00000110906	0.346352	1011	0.0662907	IS
ENSG00000183011	0.346345	1012	0.0663563	IS
ENSG00000213020	0.346325	1013	0.0664219	IS
ENSG00000100330	0.346263	1014	0.0664874	IS
ENSG00000172590	0.346248	1015	0.066553	IS
ENSG00000168118	0.346235	1016	0.0666186	IS
ENSG00000165113	0.346232	1017	0.0666842	IS
ENSG00000137815	0.346202	1018	0.0667497	IS
ENSG00000135945	0.346094	1019	0.0668153	IS
ENSG00000105520	0.346051	1020	0.0668809	IS
ENSG00000215022	0.346023	1021	0.0669464	IS
ENSG00000167283	0.345982	1022	0.067012	IS
ENSG00000147144	0.345973	1023	0.0670776	IS
ENSG00000133740	0.345913	1024	0.0671431	IS
ENSG00000233757	0.345884	1025	0.0672087	IS
ENSG00000254553	0.345883	1026	0.0672743	IS
ENSG00000145833	0.345867	1027	0.0673398	IS
ENSG00000093144	0.34583	1028	0.0674054	IS
ENSG00000245680	0.345808	1029	0.067471	IS
ENSG00000146426	0.345791	1030	0.0675366	IS
ENSG00000122545	0.345784	1031	0.0676021	IS
ENSG00000197959	0.34565	1032	0.0676677	IS
ENSG00000143126	0.345638	1033	0.0677333	IS
ENSG00000169019	0.345574	1034	0.0677988	IS
ENSG00000198015	0.3455	1035	0.0678644	IS
ENSG00000103363	0.34546	1036	0.06793	IS
ENSG00000171105	0.345441	1037	0.0679955	IS
ENSG00000153140	0.345365	1038	0.0680611	IS
ENSG00000106346	0.345363	1039	0.0681267	IS
ENSG00000165732	0.345334	1040	0.0681922	IS
ENSG00000137216	0.345325	1041	0.0682578	IS
ENSG00000130312	0.345316	1042	0.0683234	IS
ENSG00000142065	0.345315	1043	0.068389	IS
ENSG00000106665	0.345229	1044	0.0684545	IS
ENSG00000245864	0.345192	1045	0.0685201	IS
ENSG00000148290	0.345188	1046	0.0685857	IS
ENSG00000092010	0.345162	1047	0.0686512	IS
ENSG00000256466	0.345146	1048	0.0687168	IS
ENSG00000254808	0.345076	1049	0.0687824	IS
ENSG00000157837	0.345	1050	0.0688479	IS
ENSG00000143797	0.344997	1051	0.0689135	IS
ENSG00000229419	0.344945	1052	0.0689791	IS
ENSG00000100519	0.344893	1053	0.0690447	IS
ENSG00000134759	0.34488	1054	0.0691102	IS
ENSG00000106028	0.344854	1055	0.0691758	IS
ENSG00000258790	0.344853	1056	0.0692414	IS
ENSG00000198420	0.344844	1057	0.0693069	IS
ENSG00000171863	0.344782	1058	0.0693725	IS
ENSG00000204178	0.344762	1059	0.0694381	IS
ENSG00000169258	0.344728	1060	0.0695036	IS
ENSG00000198740	0.344713	1061	0.0695692	IS
ENSG00000196504	0.344669	1062	0.0696348	IS
ENSG00000160221	0.34466	1063	0.0697003	IS
ENSG00000133641	0.344646	1064	0.0697659	IS
ENSG00000104341	0.344619	1065	0.0698315	IS
ENSG00000137154	0.344601	1066	0.0698971	IS
ENSG00000150459	0.344585	1067	0.0699626	IS
ENSG00000143742	0.344565	1068	0.0700282	IS
ENSG00000234130	0.344518	1069	0.0700938	IS
ENSG00000258903	0.344483	1070	0.0701593	IS
ENSG00000164105	0.344433	1071	0.0702249	IS
ENSG00000105701	0.344432	1072	0.0702905	IS
ENSG00000161395	0.344386	1073	0.070356	IS
ENSG00000241489	0.344379	1074	0.0704216	IS
ENSG00000135049	0.34437	1075	0.0704872	IS
ENSG00000103266	0.344284	1076	0.0705528	IS
ENSG00000138622	0.344283	1077	0.0706183	IS
ENSG00000168214	0.344269	1078	0.0706839	IS
ENSG00000072121	0.344253	1079	0.0707495	IS
ENSG00000256103	0.344246	1080	0.070815	IS
ENSG00000240972	0.344224	1081	0.0708806	IS
ENSG00000258405	0.344208	1082	0.0709462	IS
ENSG00000151746	0.344154	1083	0.0710117	IS
ENSG00000075240	0.344138	1084	0.0710773	IS
ENSG00000188010	0.344137	1085	0.0711429	IS
ENSG00000213079	0.344131	1086	0.0712084	IS
ENSG00000187735	0.344092	1087	0.071274	IS
ENSG00000253861	0.344083	1088	0.0713396	IS
ENSG00000099365	0.34407	1089	0.0714052	IS
ENSG00000196670	0.344054	1090	0.0714707	IS
ENSG00000145687	0.344053	1091	0.0715363	IS
ENSG00000083807	0.344003	1092	0.0716019	IS
ENSG00000160213	0.343998	1093	0.0716674	IS
ENSG00000112159	0.343997	1094	0.071733	IS
ENSG00000128908	0.343904	1095	0.0717986	IS
ENSG00000249242	0.3439	1096	0.0718641	IS
ENSG00000107140	0.343867	1097	0.0719297	IS
ENSG00000183405	0.343852	1098	0.0719953	IS
ENSG00000130449	0.343848	1099	0.0720608	IS
ENSG00000168116	0.343798	1100	0.0721264	IS
ENSG00000167543	0.343795	1101	0.072192	IS
ENSG00000124104	0.343794	1102	0.0722576	IS
ENSG00000214670	0.343781	1103	0.0723231	IS
ENSG00000196458	0.343766	1104	0.0723887	IS
ENSG00000235957	0.343641	1105	0.0724543	IS
ENSG00000152404	0.343623	1106	0.0725198	IS
ENSG00000106399	0.343593	1107	0.0725854	IS
ENSG00000120071	0.343553	1108	0.072651	IS
ENSG00000151532	0.343545	1109	0.0727165	IS
ENSG00000183291	0.343517	1110	0.0727821	IS
ENSG00000225234	0.343514	1111	0.0728477	IS
ENSG00000167978	0.343497	1112	0.0729133	IS
ENSG00000161011	0.343484	1113	0.0729788	IS
ENSG00000019995	0.34345	1114	0.0730444	IS
ENSG00000112110	0.343434	1115	0.07311	IS
ENSG00000005801	0.34339	1116	0.0731755	IS
ENSG00000205105	0.343367	1117	0.0732411	IS
ENSG00000181827	0.343283	1118	0.0733067	IS
ENSG00000182628	0.34325	1119	0.0733722	IS
ENSG00000182749	0.343242	1120	0.0734378	IS
ENSG00000084444	0.343218	1121	0.0735034	IS
ENSG00000092020	0.34319	1122	0.0735689	IS
ENSG00000152092	0.343171	1123	0.0736345	IS
ENSG00000155052	0.343154	1124	0.0737001	IS
ENSG00000175854	0.343152	1125	0.0737657	IS
ENSG00000143183	0.343104	1126	0.0738312	IS
ENSG00000116459	0.343099	1127	0.0738968	IS
ENSG00000110536	0.343058	1128	0.0739624	IS
ENSG00000008018	0.343043	1129	0.0740279	IS
ENSG00000173511	0.343033	1130	0.0740935	IS
ENSG00000186318	0.343031	1131	0.0741591	IS
ENSG00000152348	0.343003	1132	0.0742246	IS
ENSG00000227540	0.342964	1133	0.0742902	IS
ENSG00000158321	0.342951	1134	0.0743558	IS
ENSG00000167969	0.342922	1135	0.0744213	IS
ENSG00000185825	0.342908	1136	0.0744869	IS
ENSG00000218537	0.342904	1137	0.0745525	IS
ENSG00000155034	0.34287	1138	0.0746181	IS
ENSG00000188186	0.342863	1139	0.0746836	IS
ENSG00000167123	0.342824	1140	0.0747492	IS
ENSG00000257072	0.34281	1141	0.0748148	IS
ENSG00000167065	0.342753	1142	0.0748803	IS
ENSG00000175274	0.342727	1143	0.0749459	IS
ENSG00000164167	0.342722	1144	0.0750115	IS
ENSG00000185477	0.342663	1145	0.075077	IS
ENSG00000135503	0.342627	1146	0.0751426	IS
ENSG00000121691	0.342595	1147	0.0752082	IS
ENSG00000249590	0.342586	1148	0.0752738	IS
ENSG00000147852	0.342572	1149	0.0753393	IS
ENSG00000175727	0.342552	1150	0.0754049	IS
ENSG00000170004	0.342451	1151	0.0754705	IS
ENSG00000256725	0.342439	1152	0.075536	IS
ENSG00000137409	0.342421	1153	0.0756016	IS
ENSG00000220583	0.342415	1154	0.0756672	IS
ENSG00000186577	0.342414	1155	0.0757327	IS
ENSG00000132932	0.34241	1156	0.0757983	IS
ENSG00000161999	0.342409	1157	0.0758639	IS
ENSG00000185900	0.342399	1158	0.0759294	IS
ENSG00000178177	0.342367	1159	0.075995	IS
ENSG00000165219	0.342355	1160	0.0760606	IS
ENSG00000185737	0.342342	1161	0.0761262	IS
ENSG00000089682	0.342338	1162	0.0761917	IS
ENSG00000141622	0.342321	1163	0.0762573	IS
ENSG00000143493	0.342316	1164	0.0763229	IS
ENSG00000161981	0.342282	1165	0.0763884	IS
ENSG00000105290	0.342257	1166	0.076454	IS
ENSG00000138443	0.342232	1167	0.0765196	IS
ENSG00000114646	0.342212	1168	0.0765851	IS
ENSG00000203772	0.342172	1169	0.0766507	IS
ENSG00000111670	0.342151	1170	0.0767163	IS
ENSG00000134825	0.342127	1171	0.0767819	IS
ENSG00000223459	0.342093	1172	0.0768474	IS
ENSG00000236701	0.342063	1173	0.076913	IS
ENSG00000246273	0.342045	1174	0.0769786	IS
ENSG00000107185	0.342016	1175	0.0770441	IS
ENSG00000154719	0.341995	1176	0.0771097	IS
ENSG00000148672	0.341994	1177	0.0771753	IS
ENSG00000124151	0.341993	1178	0.0772408	IS
ENSG00000106012	0.341887	1179	0.0773064	IS
ENSG00000251548	0.341886	1180	0.077372	IS
ENSG00000164134	0.341859	1181	0.0774375	IS
ENSG00000196189	0.341848	1182	0.0775031	IS
ENSG00000177200	0.34183	1183	0.0775687	IS
ENSG00000170430	0.341821	1184	0.0776343	IS
ENSG00000091947	0.341819	1185	0.0776998	IS
ENSG00000124733	0.341805	1186	0.0777654	IS
ENSG00000242261	0.341792	1187	0.077831	IS
ENSG00000171703	0.341748	1188	0.0778965	IS
ENSG00000226438	0.341743	1189	0.0779621	IS
ENSG00000163374	0.341737	1190	0.0780277	IS
ENSG00000116127	0.341725	1191	0.0780932	IS
ENSG00000167118	0.341723	1192	0.0781588	IS
ENSG00000171681	0.341716	1193	0.0782244	IS
ENSG00000196712	0.34171	1194	0.0782899	IS
ENSG00000179899	0.341704	1195	0.0783555	IS
ENSG00000228487	0.341613	1196	0.0784211	IS
ENSG00000127585	0.341588	1197	0.0784867	IS
ENSG00000164151	0.341529	1198	0.0785522	IS
ENSG00000259683	0.3415	1199	0.0786178	IS
ENSG00000140332	0.341486	1200	0.0786834	IS
ENSG00000119929	0.341439	1201	0.0787489	IS
ENSG00000108510	0.341427	1202	0.0788145	IS
ENSG00000253797	0.341363	1203	0.0788801	IS
ENSG00000233225	0.341332	1204	0.0789456	IS
ENSG00000049167	0.341317	1205	0.0790112	IS
ENSG00000255135	0.341268	1206	0.0790768	IS
ENSG00000197283	0.341233	1207	0.0791424	IS
ENSG00000068697	0.341205	1208	0.0792079	IS
ENSG00000160233	0.341199	1209	0.0792735	IS
ENSG00000204634	0.341198	1210	0.0793391	IS
ENSG00000128951	0.341152	1211	0.0794046	IS
ENSG00000174718	0.341148	1212	0.0794702	IS
ENSG00000143061	0.341108	1213	0.0795358	IS
ENSG00000231848	0.341082	1214	0.0796013	IS
ENSG00000232754	0.341081	1215	0.0796669	IS
ENSG00000188243	0.341069	1216	0.0797325	IS
ENSG00000087502	0.341068	1217	0.079798	IS
ENSG00000110066	0.341031	1218	0.0798636	IS
ENSG00000144034	0.341014	1219	0.0799292	IS
ENSG00000064313	0.341009	1220	0.0799948	IS
ENSG00000105426	0.341002	1221	0.0800603	IS
ENSG00000010361	0.340994	1222	0.0801259	IS
ENSG00000228089	0.340984	1223	0.0801915	IS
ENSG00000137642	0.340971	1224	0.080257	IS
ENSG00000166341	0.340963	1225	0.0803226	IS
ENSG00000134207	0.340945	1226	0.0803882	IS
ENSG00000125995	0.340919	1227	0.0804537	IS
ENSG00000157911	0.340912	1228	0.0805193	IS
ENSG00000135749	0.340904	1229	0.0805849	IS
ENSG00000133422	0.340893	1230	0.0806504	IS
ENSG00000070366	0.340884	1231	0.080716	IS
ENSG00000065518	0.340879	1232	0.0807816	IS
ENSG00000116199	0.340863	1233	0.0808472	IS
ENSG00000172262	0.340799	1234	0.0809127	IS
ENSG00000253683	0.340793	1235	0.0809783	IS
ENSG00000066923	0.34076	1236	0.0810439	IS
ENSG00000117519	0.340744	1237	0.0811094	IS
ENSG00000237411	0.340713	1238	0.081175	IS
ENSG00000113456	0.340633	1239	0.0812406	IS
ENSG00000214655	0.34062	1240	0.0813061	IS
ENSG00000163939	0.340591	1241	0.0813717	IS
ENSG00000114948	0.34059	1242	0.0814373	IS
ENSG00000237976	0.340572	1243	0.0815029	IS
ENSG00000143353	0.340569	1244	0.0815684	IS
ENSG00000103540	0.340533	1245	0.081634	IS
ENSG00000241600	0.340488	1246	0.0816996	IS
ENSG00000173163	0.340485	1247	0.0817651	IS
ENSG00000182117	0.340479	1248	0.0818307	IS
ENSG00000186732	0.340473	1249	0.0818963	IS
ENSG00000226659	0.340453	1250	0.0819618	IS
ENSG00000160408	0.34045	1251	0.0820274	IS
ENSG00000123989	0.340428	1252	0.082093	IS
ENSG00000149657	0.340402	1253	0.0821585	IS
ENSG00000236018	0.340378	1254	0.0822241	IS
ENSG00000004777	0.340353	1255	0.0822897	IS
ENSG00000228594	0.340344	1256	0.0823553	IS
ENSG00000163848	0.340314	1257	0.0824208	IS
ENSG00000153339	0.340296	1258	0.0824864	IS
ENSG00000139973	0.34029	1259	0.082552	IS
ENSG00000111596	0.340286	1260	0.0826175	IS
ENSG00000204228	0.340258	1261	0.0826831	IS
ENSG00000148331	0.340258	1262	0.0827487	IS
ENSG00000256428	0.340202	1263	0.0828142	IS
ENSG00000015676	0.340195	1264	0.0828798	IS
ENSG00000127125	0.34019	1265	0.0829454	IS
ENSG00000136149	0.340178	1266	0.083011	IS
ENSG00000164258	0.340169	1267	0.0830765	IS
ENSG00000107130	0.340168	1268	0.0831421	IS
ENSG00000162520	0.340158	1269	0.0832077	IS
ENSG00000240825	0.340145	1270	0.0832732	IS
ENSG00000143575	0.340138	1271	0.0833388	IS
ENSG00000143401	0.340135	1272	0.0834044	IS
ENSG00000130766	0.340117	1273	0.0834699	IS
ENSG00000118482	0.340115	1274	0.0835355	IS
ENSG00000143553	0.340099	1275	0.0836011	IS
ENSG00000127884	0.340005	1276	0.0836666	IS
ENSG00000256429	0.339964	1277	0.0837322	IS
ENSG00000101460	0.339956	1278	0.0837978	IS
ENSG00000105700	0.339954	1279	0.0838634	IS
ENSG00000187801	0.339937	1280	0.0839289	IS
ENSG00000154727	0.339859	1281	0.0839945	IS
ENSG00000167258	0.339832	1282	0.0840601	IS
ENSG00000184470	0.339828	1283	0.0841256	IS
ENSG00000206560	0.339828	1284	0.0841912	IS
ENSG00000164306	0.339809	1285	0.0842568	IS
ENSG00000152443	0.339801	1286	0.0843223	IS
ENSG00000187164	0.339799	1287	0.0843879	IS
ENSG00000178187	0.339776	1288	0.0844535	IS
ENSG00000076351	0.339769	1289	0.084519	IS
ENSG00000136010	0.339733	1290	0.0845846	IS
ENSG00000174437	0.339731	1291	0.0846502	IS
ENSG00000112290	0.339723	1292	0.0847158	IS
ENSG00000075914	0.33967	1293	0.0847813	IS
ENSG00000163541	0.339633	1294	0.0848469	IS
ENSG00000164751	0.339613	1295	0.0849125	IS
ENSG00000138041	0.339589	1296	0.084978	IS
ENSG00000134049	0.339561	1297	0.0850436	IS
ENSG00000212719	0.339542	1298	0.0851092	IS
ENSG00000087302	0.339538	1299	0.0851747	IS
ENSG00000251403	0.339529	1300	0.0852403	IS
ENSG00000227173	0.339458	1301	0.0853059	IS
ENSG00000104419	0.339447	1302	0.0853715	IS
ENSG00000122008	0.339419	1303	0.085437	IS
ENSG00000147724	0.339413	1304	0.0855026	IS
ENSG00000163462	0.339365	1305	0.0855682	IS
ENSG00000087884	0.339365	1306	0.0856337	IS
ENSG00000100567	0.339262	1307	0.0856993	IS
ENSG00000163527	0.33923	1308	0.0857649	IS
ENSG00000075391	0.339227	1309	0.0858304	IS
ENSG00000145439	0.339204	1310	0.085896	IS
ENSG00000155980	0.33917	1311	0.0859616	IS
ENSG00000164038	0.339168	1312	0.0860271	IS
ENSG00000107957	0.339147	1313	0.0860927	IS
ENSG00000196632	0.339133	1314	0.0861583	IS
ENSG00000234925	0.339113	1315	0.0862239	IS
ENSG00000130827	0.339111	1316	0.0862894	IS
ENSG00000163104	0.339109	1317	0.086355	IS
ENSG00000257511	0.339092	1318	0.0864206	IS
ENSG00000160326	0.339092	1319	0.0864861	IS
ENSG00000259299	0.339066	1320	0.0865517	IS
ENSG00000121653	0.33906	1321	0.0866173	IS
ENSG00000128881	0.33902	1322	0.0866828	IS
ENSG00000163873	0.338997	1323	0.0867484	IS
ENSG00000180269	0.33893	1324	0.086814	IS
ENSG00000111328	0.338904	1325	0.0868795	IS
ENSG00000023608	0.338898	1326	0.0869451	IS
ENSG00000077458	0.338896	1327	0.0870107	IS
ENSG00000124399	0.338891	1328	0.0870763	IS
ENSG00000155366	0.338876	1329	0.0871418	IS
ENSG00000134882	0.338868	1330	0.0872074	IS
ENSG00000151835	0.338825	1331	0.087273	IS
ENSG00000134444	0.338821	1332	0.0873385	IS
ENSG00000196437	0.338798	1333	0.0874041	IS
ENSG00000187837	0.338779	1334	0.0874697	IS
ENSG00000163590	0.338742	1335	0.0875352	IS
ENSG00000225485	0.338732	1336	0.0876008	IS
ENSG00000119383	0.338722	1337	0.0876664	IS
ENSG00000159363	0.338717	1338	0.087732	IS
ENSG00000145050	0.338682	1339	0.0877975	IS
ENSG00000061337	0.338677	1340	0.0878631	IS
ENSG00000164796	0.338659	1341	0.0879287	IS
ENSG00000073910	0.338644	1342	0.0879942	IS
ENSG00000006125	0.338592	1343	0.0880598	IS
ENSG00000128311	0.338587	1344	0.0881254	IS
ENSG00000155367	0.338571	1345	0.0881909	IS
ENSG00000151458	0.338518	1346	0.0882565	IS
ENSG00000096872	0.338488	1347	0.0883221	IS
ENSG00000232549	0.338462	1348	0.0883876	IS
ENSG00000141441	0.338397	1349	0.0884532	IS
ENSG00000078369	0.338348	1350	0.0885188	IS
ENSG00000231686	0.338322	1351	0.0885844	IS
ENSG00000257949	0.33832	1352	0.0886499	IS
ENSG00000173786	0.338293	1353	0.0887155	IS
ENSG00000257033	0.338239	1354	0.0887811	IS
ENSG00000172534	0.338234	1355	0.0888466	IS
ENSG00000227304	0.338233	1356	0.0889122	IS
ENSG00000067167	0.338207	1357	0.0889778	IS
ENSG00000161016	0.338186	1358	0.0890433	IS
ENSG00000068796	0.338173	1359	0.0891089	IS
ENSG00000185641	0.338167	1360	0.0891745	IS
ENSG00000120656	0.338163	1361	0.08924	IS
ENSG00000090615	0.338161	1362	0.0893056	IS
ENSG00000160062	0.33815	1363	0.0893712	IS
ENSG00000188011	0.338101	1364	0.0894368	IS
ENSG00000232682	0.33804	1365	0.0895023	IS
ENSG00000126883	0.337975	1366	0.0895679	IS
ENSG00000100564	0.337963	1367	0.0896335	IS
ENSG00000106089	0.337953	1368	0.089699	IS
ENSG00000106153	0.337911	1369	0.0897646	IS
ENSG00000126001	0.337906	1370	0.0898302	IS
ENSG00000128513	0.33785	1371	0.0898957	IS
ENSG00000120742	0.337839	1372	0.0899613	IS
ENSG00000256961	0.337823	1373	0.0900269	IS
ENSG00000136153	0.337817	1374	0.0900925	IS
ENSG00000171530	0.337706	1375	0.090158	IS
ENSG00000099308	0.337679	1376	0.0902236	IS
ENSG00000204052	0.337614	1377	0.0902892	IS
ENSG00000169184	0.337604	1378	0.0903547	IS
ENSG00000228335	0.337584	1379	0.0904203	IS
ENSG00000105738	0.33749	1380	0.0904859	IS
ENSG00000177576	0.337489	1381	0.0905514	IS
ENSG00000090924	0.337444	1382	0.090617	IS
ENSG00000160445	0.337368	1383	0.0906826	IS
ENSG00000169251	0.337351	1384	0.0907481	IS
ENSG00000204128	0.337349	1385	0.0908137	IS
ENSG00000178691	0.337342	1386	0.0908793	IS
ENSG00000130731	0.337325	1387	0.0909449	IS
ENSG00000071889	0.337316	1388	0.0910104	IS
ENSG00000111229	0.337297	1389	0.091076	IS
ENSG00000005075	0.337285	1390	0.0911416	IS
ENSG00000139200	0.337272	1391	0.0912071	IS
ENSG00000174720	0.337272	1392	0.0912727	IS
ENSG00000181222	0.337225	1393	0.0913383	IS
ENSG00000104093	0.33716	1394	0.0914038	IS
ENSG00000259027	0.337151	1395	0.0914694	IS
ENSG00000130935	0.337129	1396	0.091535	IS
ENSG00000111142	0.337121	1397	0.0916006	IS
ENSG00000164076	0.33712	1398	0.0916661	IS
ENSG00000123213	0.337112	1399	0.0917317	IS
ENSG00000165271	0.337053	1400	0.0917973	IS
ENSG00000165629	0.337015	1401	0.0918628	IS
ENSG00000106780	0.336978	1402	0.0919284	IS
ENSG00000153201	0.33697	1403	0.091994	IS
ENSG00000146463	0.336944	1404	0.0920595	IS
ENSG00000070367	0.33694	1405	0.0921251	IS
ENSG00000231549	0.33694	1406	0.0921907	IS
ENSG00000004455	0.336908	1407	0.0922562	IS
ENSG00000175602	0.336864	1408	0.0923218	IS
ENSG00000126432	0.33686	1409	0.0923874	IS
ENSG00000206052	0.336846	1410	0.092453	IS
ENSG00000117133	0.336845	1411	0.0925185	IS
ENSG00000101439	0.336838	1412	0.0925841	IS
ENSG00000172086	0.336838	1413	0.0926497	IS
ENSG00000196313	0.336835	1414	0.0927152	IS
ENSG00000180155	0.336834	1415	0.0927808	IS
ENSG00000235381	0.336822	1416	0.0928464	IS
ENSG00000141867	0.336796	1417	0.0929119	IS
ENSG00000163832	0.336791	1418	0.0929775	IS
ENSG00000174547	0.336787	1419	0.0930431	IS
ENSG00000145741	0.336767	1420	0.0931086	IS
ENSG00000128268	0.336747	1421	0.0931742	IS
ENSG00000198642	0.336736	1422	0.0932398	IS
ENSG00000147874	0.336717	1423	0.0933054	IS
ENSG00000198130	0.336676	1424	0.0933709	IS
ENSG00000189171	0.336666	1425	0.0934365	IS
ENSG00000069956	0.336664	1426	0.0935021	IS
ENSG00000161010	0.336643	1427	0.0935676	IS
ENSG00000118260	0.336596	1428	0.0936332	IS
ENSG00000021762	0.336562	1429	0.0936988	IS
ENSG00000128699	0.33655	1430	0.0937643	IS
ENSG00000054654	0.336544	1431	0.0938299	IS
ENSG00000106688	0.336541	1432	0.0938955	IS
ENSG00000243777	0.336523	1433	0.0939611	IS
ENSG00000122565	0.33652	1434	0.0940266	IS
ENSG00000112996	0.336477	1435	0.0940922	IS
ENSG00000165288	0.336455	1436	0.0941578	IS
ENSG00000241932	0.336413	1437	0.0942233	IS
ENSG00000259132	0.336357	1438	0.0942889	IS
ENSG00000112339	0.33634	1439	0.0943545	IS
ENSG00000157764	0.336324	1440	0.09442	IS
ENSG00000058272	0.336319	1441	0.0944856	IS
ENSG00000116005	0.336293	1442	0.0945512	IS
ENSG00000197008	0.336289	1443	0.0946167	IS
ENSG00000159905	0.336282	1444	0.0946823	IS
ENSG00000135823	0.336278	1445	0.0947479	IS
ENSG00000130770	0.336272	1446	0.0948135	IS
ENSG00000188994	0.336272	1447	0.094879	IS
ENSG00000188070	0.336223	1448	0.0949446	IS
ENSG00000135452	0.336221	1449	0.0950102	IS
ENSG00000178467	0.33622	1450	0.0950757	IS
ENSG00000136371	0.336185	1451	0.0951413	IS
ENSG00000170027	0.336178	1452	0.0952069	IS
ENSG00000059915	0.336177	1453	0.0952724	IS
ENSG00000169964	0.336174	1454	0.095338	IS
ENSG00000250638	0.336153	1455	0.0954036	IS
ENSG00000178971	0.336152	1456	0.0954691	IS
ENSG00000051523	0.33612	1457	0.0955347	IS
ENSG00000142634	0.336119	1458	0.0956003	IS
ENSG00000162601	0.336117	1459	0.0956659	IS
ENSG00000254004	0.336117	1460	0.0957314	IS
ENSG00000226098	0.336111	1461	0.095797	IS
ENSG00000172270	0.336108	1462	0.0958626	IS
ENSG00000186026	0.33609	1463	0.0959281	IS
ENSG00000135637	0.336088	1464	0.0959937	IS
ENSG00000173273	0.336084	1465	0.0960593	IS
ENSG00000255737	0.336082	1466	0.0961248	IS
ENSG00000105778	0.335971	1467	0.0961904	IS
ENSG00000235363	0.335903	1468	0.096256	IS
ENSG00000253982	0.335901	1469	0.0963216	IS
ENSG00000235949	0.335898	1470	0.0963871	IS
ENSG00000148798	0.335896	1471	0.0964527	IS
ENSG00000143324	0.335859	1472	0.0965183	IS
ENSG00000234882	0.335855	1473	0.0965838	IS
ENSG00000089351	0.335852	1474	0.0966494	IS
ENSG00000254497	0.335846	1475	0.096715	IS
ENSG00000153130	0.335833	1476	0.0967805	IS
ENSG00000169599	0.335832	1477	0.0968461	IS
ENSG00000215421	0.335824	1478	0.0969117	IS
ENSG00000164022	0.335775	1479	0.0969772	IS
ENSG00000101040	0.335751	1480	0.0970428	IS
ENSG00000197872	0.335721	1481	0.0971084	IS
ENSG00000233276	0.335703	1482	0.097174	IS
ENSG00000155984	0.335702	1483	0.0972395	IS
ENSG00000011454	0.3357	1484	0.0973051	IS
ENSG00000007541	0.335673	1485	0.0973707	IS
ENSG00000086102	0.335669	1486	0.0974362	IS
ENSG00000241837	0.335655	1487	0.0975018	IS
ENSG00000259729	0.335643	1488	0.0975674	IS
ENSG00000172346	0.335635	1489	0.0976329	IS
ENSG00000147649	0.335609	1490	0.0976985	IS
ENSG00000135472	0.335607	1491	0.0977641	IS
ENSG00000144895	0.335589	1492	0.0978297	IS
ENSG00000164967	0.335533	1493	0.0978952	IS
ENSG00000154928	0.335527	1494	0.0979608	IS
ENSG00000198721	0.335521	1495	0.0980264	IS
ENSG00000183287	0.335515	1496	0.0980919	IS
ENSG00000171443	0.335495	1497	0.0981575	IS
ENSG00000125691	0.335493	1498	0.0982231	IS
ENSG00000114923	0.335483	1499	0.0982886	IS
ENSG00000158109	0.335474	1500	0.0983542	IS
ENSG00000029363	0.33544	1501	0.0984198	IS
ENSG00000196705	0.335427	1502	0.0984853	IS
ENSG00000155744	0.335427	1503	0.0985509	IS
ENSG00000178229	0.335423	1504	0.0986165	IS
ENSG00000181409	0.335422	1505	0.0986821	IS
ENSG00000213976	0.335422	1506	0.0987476	IS
ENSG00000205014	0.335398	1507	0.0988132	IS
ENSG00000156304	0.335398	1508	0.0988788	IS
ENSG00000125703	0.335379	1509	0.0989443	IS
ENSG00000101191	0.335368	1510	0.0990099	IS
ENSG00000228118	0.335364	1511	0.0990755	IS
ENSG00000171450	0.335353	1512	0.099141	IS
ENSG00000139531	0.3353	1513	0.0992066	IS
ENSG00000074657	0.335299	1514	0.0992722	IS
ENSG00000165102	0.335285	1515	0.0993377	IS
ENSG00000090905	0.335284	1516	0.0994033	IS
ENSG00000232573	0.335282	1517	0.0994689	IS
ENSG00000101363	0.335249	1518	0.0995345	IS
ENSG00000054356	0.335226	1519	0.0996	IS
ENSG00000130522	0.335219	1520	0.0996656	IS
ENSG00000157181	0.335164	1521	0.0997312	IS
ENSG00000143469	0.33513	1522	0.0997967	IS
ENSG00000102870	0.335123	1523	0.0998623	IS
ENSG00000181449	0.335094	1524	0.0999279	IS
ENSG00000126247	0.335092	1525	0.0999934	IS
ENSG00000153147	0.335078	1526	0.100059	IS
ENSG00000183048	0.335078	1527	0.100125	IS
ENSG00000170903	0.335071	1528	0.10019	IS
ENSG00000198538	0.335068	1529	0.100256	IS
ENSG00000137970	0.33503	1530	0.100321	IS
ENSG00000152291	0.335023	1531	0.100387	IS
ENSG00000066422	0.334973	1532	0.100452	IS
ENSG00000140455	0.334958	1533	0.100518	IS
ENSG00000143882	0.334949	1534	0.100584	IS
ENSG00000114200	0.334934	1535	0.100649	IS
ENSG00000129559	0.33492	1536	0.100715	IS
ENSG00000257704	0.334918	1537	0.10078	IS
ENSG00000146083	0.334907	1538	0.100846	IS
ENSG00000116641	0.334904	1539	0.100911	IS
ENSG00000164975	0.334902	1540	0.100977	IS
ENSG00000131263	0.334893	1541	0.101043	IS
ENSG00000166352	0.334853	1542	0.101108	IS
ENSG00000136450	0.334844	1543	0.101174	IS
ENSG00000067445	0.33484	1544	0.101239	IS
ENSG00000159228	0.334831	1545	0.101305	IS
ENSG00000065054	0.334819	1546	0.10137	IS
ENSG00000170471	0.334784	1547	0.101436	IS
ENSG00000099795	0.334742	1548	0.101502	IS
ENSG00000170142	0.334734	1549	0.101567	IS
ENSG00000072071	0.334715	1550	0.101633	IS
ENSG00000122550	0.334697	1551	0.101698	IS
ENSG00000140526	0.334697	1552	0.101764	IS
ENSG00000179909	0.334659	1553	0.101829	IS
ENSG00000048649	0.334648	1554	0.101895	IS
ENSG00000154146	0.334636	1555	0.101961	IS
ENSG00000198862	0.334636	1556	0.102026	IS
ENSG00000148358	0.334621	1557	0.102092	IS
ENSG00000143740	0.334609	1558	0.102157	IS
ENSG00000054148	0.334606	1559	0.102223	IS
ENSG00000117600	0.334584	1560	0.102288	IS
ENSG00000100209	0.334575	1561	0.102354	IS
ENSG00000138385	0.334572	1562	0.10242	IS
ENSG00000110011	0.334571	1563	0.102485	IS
ENSG00000259248	0.334568	1564	0.102551	IS
ENSG00000185033	0.334544	1565	0.102616	IS
ENSG00000121900	0.33453	1566	0.102682	IS
ENSG00000233058	0.334523	1567	0.102747	IS
ENSG00000117614	0.334521	1568	0.102813	IS
ENSG00000154822	0.334499	1569	0.102878	IS
ENSG00000141551	0.334496	1570	0.102944	IS
ENSG00000127334	0.334484	1571	0.10301	IS
ENSG00000159164	0.334474	1572	0.103075	IS
ENSG00000181350	0.334442	1573	0.103141	IS
ENSG00000122484	0.334432	1574	0.103206	IS
ENSG00000077264	0.334419	1575	0.103272	IS
ENSG00000249233	0.33439	1576	0.103337	IS
ENSG00000147274	0.334385	1577	0.103403	IS
ENSG00000080845	0.334362	1578	0.103469	IS
ENSG00000146757	0.334354	1579	0.103534	IS
ENSG00000142449	0.334339	1580	0.1036	IS
ENSG00000118007	0.334326	1581	0.103665	IS
ENSG00000181524	0.334325	1582	0.103731	IS
ENSG00000198040	0.334317	1583	0.103796	IS
ENSG00000235437	0.334283	1584	0.103862	IS
ENSG00000170100	0.334281	1585	0.103928	IS
ENSG00000198258	0.33428	1586	0.103993	IS
ENSG00000233648	0.334258	1587	0.104059	IS
ENSG00000151422	0.334248	1588	0.104124	IS
ENSG00000162385	0.334239	1589	0.10419	IS
ENSG00000124596	0.33423	1590	0.104255	IS
ENSG00000188739	0.334219	1591	0.104321	IS
ENSG00000197380	0.334216	1592	0.104387	IS
ENSG00000088881	0.334204	1593	0.104452	IS
ENSG00000196361	0.334197	1594	0.104518	IS
ENSG00000114062	0.334191	1595	0.104583	IS
ENSG00000151611	0.334189	1596	0.104649	IS
ENSG00000224856	0.334183	1597	0.104714	IS
ENSG00000181163	0.334169	1598	0.10478	IS
ENSG00000170270	0.334166	1599	0.104846	IS
ENSG00000232581	0.334146	1600	0.104911	IS
ENSG00000104691	0.334143	1601	0.104977	IS
ENSG00000078902	0.334141	1602	0.105042	IS
ENSG00000213465	0.334138	1603	0.105108	IS
ENSG00000243902	0.334133	1604	0.105173	IS
ENSG00000197136	0.334132	1605	0.105239	IS
ENSG00000175220	0.33409	1606	0.105305	IS
ENSG00000250067	0.33409	1607	0.10537	IS
ENSG00000130803	0.334074	1608	0.105436	IS
ENSG00000259668	0.334058	1609	0.105501	IS
ENSG00000130283	0.33402	1610	0.105567	IS
ENSG00000187231	0.334011	1611	0.105632	IS
ENSG00000168291	0.334	1612	0.105698	IS
ENSG00000164742	0.33399	1613	0.105764	IS
ENSG00000224914	0.333961	1614	0.105829	IS
ENSG00000089006	0.333944	1615	0.105895	IS
ENSG00000186566	0.333924	1616	0.10596	IS
ENSG00000259125	0.333914	1617	0.106026	IS
ENSG00000099203	0.333889	1618	0.106091	IS
ENSG00000106588	0.333844	1619	0.106157	IS
ENSG00000223802	0.333839	1620	0.106223	IS
ENSG00000245970	0.333834	1621	0.106288	IS
ENSG00000116147	0.333833	1622	0.106354	IS
ENSG00000105793	0.333818	1623	0.106419	IS
ENSG00000099999	0.333812	1624	0.106485	IS
ENSG00000108479	0.333804	1625	0.10655	IS
ENSG00000188529	0.33379	1626	0.106616	IS
ENSG00000173065	0.333787	1627	0.106682	IS
ENSG00000173041	0.333781	1628	0.106747	IS
ENSG00000117906	0.333764	1629	0.106813	IS
ENSG00000106211	0.333757	1630	0.106878	IS
ENSG00000186260	0.333748	1631	0.106944	IS
ENSG00000145725	0.333745	1632	0.107009	IS
ENSG00000134758	0.333733	1633	0.107075	IS
ENSG00000182150	0.333724	1634	0.107141	IS
ENSG00000149357	0.3337	1635	0.107206	IS
ENSG00000214077	0.333683	1636	0.107272	IS
ENSG00000022277	0.333673	1637	0.107337	IS
ENSG00000171368	0.333665	1638	0.107403	IS
ENSG00000107331	0.333663	1639	0.107468	IS
ENSG00000135316	0.333663	1640	0.107534	IS
ENSG00000147316	0.333651	1641	0.1076	IS
ENSG00000105696	0.333648	1642	0.107665	IS
ENSG00000104805	0.333637	1643	0.107731	IS
ENSG00000162521	0.333635	1644	0.107796	IS
ENSG00000234338	0.333632	1645	0.107862	IS
ENSG00000002746	0.333617	1646	0.107927	IS
ENSG00000135338	0.333603	1647	0.107993	IS
ENSG00000186432	0.333579	1648	0.108058	IS
ENSG00000157734	0.333571	1649	0.108124	IS
ENSG00000141956	0.333557	1650	0.10819	IS
ENSG00000167397	0.333554	1651	0.108255	IS
ENSG00000153914	0.333536	1652	0.108321	IS
ENSG00000173898	0.333517	1653	0.108386	IS
ENSG00000235912	0.333506	1654	0.108452	IS
ENSG00000154059	0.3335	1655	0.108517	IS
ENSG00000021574	0.333484	1656	0.108583	IS
ENSG00000149761	0.333484	1657	0.108649	IS
ENSG00000179915	0.333475	1658	0.108714	IS
ENSG00000236404	0.333448	1659	0.10878	IS
ENSG00000078674	0.333441	1660	0.108845	IS
ENSG00000130755	0.333424	1661	0.108911	IS
ENSG00000168014	0.333424	1662	0.108976	IS
ENSG00000155256	0.333423	1663	0.109042	IS
ENSG00000111832	0.333409	1664	0.109108	IS
ENSG00000242173	0.3334	1665	0.109173	IS
ENSG00000125356	0.333376	1666	0.109239	IS
ENSG00000198918	0.333363	1667	0.109304	IS
ENSG00000226721	0.333352	1668	0.10937	IS
ENSG00000129515	0.333311	1669	0.109435	IS
ENSG00000225610	0.3333	1670	0.109501	IS
ENSG00000069424	0.3333	1671	0.109567	IS
ENSG00000245410	0.333271	1672	0.109632	IS
ENSG00000175701	0.33326	1673	0.109698	IS
ENSG00000213371	0.333243	1674	0.109763	IS
ENSG00000135213	0.333233	1675	0.109829	IS
ENSG00000165194	0.33319	1676	0.109894	IS
ENSG00000237214	0.333156	1677	0.10996	IS
ENSG00000125966	0.333143	1678	0.110026	IS
ENSG00000027697	0.333113	1679	0.110091	IS
ENSG00000151502	0.333094	1680	0.110157	IS
ENSG00000132938	0.333089	1681	0.110222	IS
ENSG00000128512	0.333054	1682	0.110288	IS
ENSG00000110697	0.333029	1683	0.110353	IS
ENSG00000137601	0.333022	1684	0.110419	IS
ENSG00000164104	0.333015	1685	0.110485	IS
ENSG00000116786	0.332997	1686	0.11055	IS
ENSG00000186010	0.332975	1687	0.110616	IS
ENSG00000174938	0.332956	1688	0.110681	IS
ENSG00000185800	0.332951	1689	0.110747	IS
ENSG00000110931	0.332939	1690	0.110812	IS
ENSG00000226526	0.332937	1691	0.110878	IS
ENSG00000173681	0.332932	1692	0.110944	IS
ENSG00000132879	0.332882	1693	0.111009	IS
ENSG00000177854	0.332875	1694	0.111075	IS
ENSG00000163322	0.332854	1695	0.11114	IS
ENSG00000111371	0.33284	1696	0.111206	IS
ENSG00000152127	0.332829	1697	0.111271	IS
ENSG00000232807	0.332811	1698	0.111337	IS
ENSG00000166794	0.332808	1699	0.111403	IS
ENSG00000121297	0.332781	1700	0.111468	IS
ENSG00000112365	0.332769	1701	0.111534	IS
ENSG00000162613	0.332769	1702	0.111599	IS
ENSG00000119446	0.332754	1703	0.111665	IS
ENSG00000094975	0.332753	1704	0.11173	IS
ENSG00000213015	0.332736	1705	0.111796	IS
ENSG00000198464	0.332726	1706	0.111862	IS
ENSG00000105372	0.332716	1707	0.111927	IS
ENSG00000184677	0.332703	1708	0.111993	IS
ENSG00000146540	0.332699	1709	0.112058	IS
ENSG00000118369	0.332662	1710	0.112124	IS
ENSG00000253576	0.332586	1711	0.112189	IS
ENSG00000230223	0.332585	1712	0.112255	IS
ENSG00000171067	0.332575	1713	0.112321	IS
ENSG00000139168	0.332564	1714	0.112386	IS
ENSG00000129007	0.332541	1715	0.112452	IS
ENSG00000011451	0.332505	1716	0.112517	IS
ENSG00000233971	0.332459	1717	0.112583	IS
ENSG00000087258	0.332459	1718	0.112648	IS
ENSG00000100749	0.332457	1719	0.112714	IS
ENSG00000173145	0.332447	1720	0.112779	IS
ENSG00000176994	0.332437	1721	0.112845	IS
ENSG00000101400	0.332431	1722	0.112911	IS
ENSG00000127561	0.332391	1723	0.112976	IS
ENSG00000141576	0.332365	1724	0.113042	IS
ENSG00000130348	0.332297	1725	0.113107	IS
ENSG00000175764	0.33229	1726	0.113173	IS
ENSG00000224837	0.332277	1727	0.113238	IS
ENSG00000177542	0.332247	1728	0.113304	IS
ENSG00000131242	0.33224	1729	0.11337	IS
ENSG00000122574	0.332229	1730	0.113435	IS
ENSG00000085644	0.332227	1731	0.113501	IS
ENSG00000119041	0.332179	1732	0.113566	IS
ENSG00000125462	0.332173	1733	0.113632	IS
ENSG00000117862	0.332168	1734	0.113697	IS
ENSG00000025293	0.332168	1735	0.113763	IS
ENSG00000227008	0.332161	1736	0.113829	IS
ENSG00000172845	0.33216	1737	0.113894	IS
ENSG00000004897	0.332136	1738	0.11396	IS
ENSG00000114933	0.332131	1739	0.114025	IS
ENSG00000143543	0.332105	1740	0.114091	IS
ENSG00000041357	0.332105	1741	0.114156	IS
ENSG00000174231	0.332088	1742	0.114222	IS
ENSG00000055917	0.332063	1743	0.114288	IS
ENSG00000138411	0.332063	1744	0.114353	IS
ENSG00000237515	0.332062	1745	0.114419	IS
ENSG00000122512	0.332043	1746	0.114484	IS
ENSG00000116030	0.332033	1747	0.11455	IS
ENSG00000245060	0.332028	1748	0.114615	IS
ENSG00000175105	0.332017	1749	0.114681	IS
ENSG00000172466	0.331998	1750	0.114747	IS
ENSG00000254898	0.331973	1751	0.114812	IS
ENSG00000176771	0.331967	1752	0.114878	IS
ENSG00000236031	0.331955	1753	0.114943	IS
ENSG00000138398	0.331897	1754	0.115009	IS
ENSG00000116288	0.331887	1755	0.115074	IS
ENSG00000137843	0.331884	1756	0.11514	IS
ENSG00000256968	0.331883	1757	0.115206	IS
ENSG00000139182	0.331853	1758	0.115271	IS
ENSG00000236801	0.331828	1759	0.115337	IS
ENSG00000173801	0.331826	1760	0.115402	IS
ENSG00000117748	0.331814	1761	0.115468	IS
ENSG00000130202	0.331814	1762	0.115533	IS
ENSG00000118508	0.331814	1763	0.115599	IS
ENSG00000032444	0.331779	1764	0.115665	IS
ENSG00000167863	0.331774	1765	0.11573	IS
ENSG00000151135	0.331774	1766	0.115796	IS
ENSG00000186352	0.331773	1767	0.115861	IS
ENSG00000141503	0.331757	1768	0.115927	IS
ENSG00000137075	0.331744	1769	0.115992	IS
ENSG00000122679	0.331734	1770	0.116058	IS
ENSG00000254452	0.331725	1771	0.116124	IS
ENSG00000090020	0.331723	1772	0.116189	IS
ENSG00000112739	0.331722	1773	0.116255	IS
ENSG00000166595	0.331719	1774	0.11632	IS
ENSG00000131171	0.331707	1775	0.116386	IS
ENSG00000116337	0.3317	1776	0.116451	IS
ENSG00000138623	0.331697	1777	0.116517	IS
ENSG00000227999	0.331677	1778	0.116583	IS
ENSG00000197696	0.331677	1779	0.116648	IS
ENSG00000248906	0.331673	1780	0.116714	IS
ENSG00000149328	0.331656	1781	0.116779	IS
ENSG00000108654	0.331648	1782	0.116845	IS
ENSG00000145495	0.331633	1783	0.11691	IS
ENSG00000107020	0.331617	1784	0.116976	IS
ENSG00000087152	0.331615	1785	0.117042	IS
ENSG00000129084	0.331611	1786	0.117107	IS
ENSG00000165259	0.331605	1787	0.117173	IS
ENSG00000135387	0.331601	1788	0.117238	IS
ENSG00000162105	0.331591	1789	0.117304	IS
ENSG00000149196	0.331589	1790	0.117369	IS
ENSG00000171735	0.331578	1791	0.117435	IS
ENSG00000203778	0.331576	1792	0.1175	IS
ENSG00000111875	0.331571	1793	0.117566	IS
ENSG00000212928	0.331565	1794	0.117632	IS
ENSG00000257622	0.331563	1795	0.117697	IS
ENSG00000142937	0.33156	1796	0.117763	IS
ENSG00000187792	0.331556	1797	0.117828	IS
ENSG00000257267	0.331542	1798	0.117894	IS
ENSG00000181652	0.331513	1799	0.117959	IS
ENSG00000006625	0.331509	1800	0.118025	IS
ENSG00000033627	0.331497	1801	0.118091	IS
ENSG00000171466	0.331488	1802	0.118156	IS
ENSG00000176623	0.331482	1803	0.118222	IS
ENSG00000104517	0.331475	1804	0.118287	IS
ENSG00000228206	0.33147	1805	0.118353	IS
ENSG00000151461	0.331463	1806	0.118418	IS
ENSG00000026652	0.331455	1807	0.118484	IS
ENSG00000229186	0.331439	1808	0.11855	IS
ENSG00000130520	0.331429	1809	0.118615	IS
ENSG00000161243	0.331424	1810	0.118681	IS
ENSG00000065183	0.331419	1811	0.118746	IS
ENSG00000164944	0.331413	1812	0.118812	IS
ENSG00000065883	0.331411	1813	0.118877	IS
ENSG00000113522	0.331396	1814	0.118943	IS
ENSG00000168701	0.33139	1815	0.119009	IS
ENSG00000146587	0.331352	1816	0.119074	IS
ENSG00000114054	0.331348	1817	0.11914	IS
ENSG00000073584	0.331346	1818	0.119205	IS
ENSG00000235954	0.331341	1819	0.119271	IS
ENSG00000227624	0.331329	1820	0.119336	IS
ENSG00000090238	0.331328	1821	0.119402	IS
ENSG00000183283	0.331291	1822	0.119468	IS
ENSG00000253710	0.331289	1823	0.119533	IS
ENSG00000196636	0.331285	1824	0.119599	IS
ENSG00000119559	0.331281	1825	0.119664	IS
ENSG00000115020	0.331277	1826	0.11973	IS
ENSG00000136141	0.331271	1827	0.119795	IS
ENSG00000119720	0.331271	1828	0.119861	IS
ENSG00000095002	0.331236	1829	0.119927	IS
ENSG00000257002	0.331228	1830	0.119992	IS
ENSG00000164654	0.331206	1831	0.120058	IS
ENSG00000249124	0.331193	1832	0.120123	IS
ENSG00000174282	0.331191	1833	0.120189	IS
ENSG00000180008	0.331178	1834	0.120254	IS
ENSG00000130985	0.331176	1835	0.12032	IS
ENSG00000166823	0.331143	1836	0.120386	IS
ENSG00000196700	0.331132	1837	0.120451	IS
ENSG00000129083	0.331123	1838	0.120517	IS
ENSG00000140538	0.331115	1839	0.120582	IS
ENSG00000114853	0.331113	1840	0.120648	IS
ENSG00000072832	0.331107	1841	0.120713	IS
ENSG00000204442	0.331098	1842	0.120779	IS
ENSG00000126464	0.331056	1843	0.120845	IS
ENSG00000163960	0.331043	1844	0.12091	IS
ENSG00000144460	0.331035	1845	0.120976	IS
ENSG00000165752	0.33103	1846	0.121041	IS
ENSG00000239697	0.331029	1847	0.121107	IS
ENSG00000189144	0.331025	1848	0.121172	IS
ENSG00000146006	0.331002	1849	0.121238	IS
ENSG00000101417	0.330996	1850	0.121304	IS
ENSG00000125841	0.330982	1851	0.121369	IS
ENSG00000162923	0.330978	1852	0.121435	IS
ENSG00000167306	0.330955	1853	0.1215	IS
ENSG00000116299	0.330907	1854	0.121566	IS
ENSG00000198887	0.330895	1855	0.121631	IS
ENSG00000169826	0.33084	1856	0.121697	IS
ENSG00000254741	0.330828	1857	0.121763	IS
ENSG00000068354	0.330799	1858	0.121828	IS
ENSG00000185008	0.330771	1859	0.121894	IS
ENSG00000065615	0.330767	1860	0.121959	IS
ENSG00000239815	0.330762	1861	0.122025	IS
ENSG00000236472	0.330736	1862	0.12209	IS
ENSG00000237493	0.330735	1863	0.122156	IS
ENSG00000145194	0.330722	1864	0.122221	IS
ENSG00000084754	0.330677	1865	0.122287	IS
ENSG00000101752	0.330667	1866	0.122353	IS
ENSG00000187608	0.330665	1867	0.122418	IS
ENSG00000113282	0.330647	1868	0.122484	IS
ENSG00000164068	0.33064	1869	0.122549	IS
ENSG00000135333	0.330637	1870	0.122615	IS
ENSG00000156983	0.330634	1871	0.12268	IS
ENSG00000173011	0.330628	1872	0.122746	IS
ENSG00000065135	0.330619	1873	0.122812	IS
ENSG00000132952	0.3306	1874	0.122877	IS
ENSG00000138767	0.33055	1875	0.122943	IS
ENSG00000132356	0.330543	1876	0.123008	IS
ENSG00000203685	0.330542	1877	0.123074	IS
ENSG00000142541	0.330541	1878	0.123139	IS
ENSG00000169933	0.330496	1879	0.123205	IS
ENSG00000186300	0.330462	1880	0.123271	IS
ENSG00000032219	0.330452	1881	0.123336	IS
ENSG00000135686	0.33043	1882	0.123402	IS
ENSG00000198598	0.330422	1883	0.123467	IS
ENSG00000255293	0.330408	1884	0.123533	IS
ENSG00000134744	0.330407	1885	0.123598	IS
ENSG00000179387	0.330364	1886	0.123664	IS
ENSG00000171533	0.330348	1887	0.12373	IS
ENSG00000074800	0.330345	1888	0.123795	IS
ENSG00000118418	0.330337	1889	0.123861	IS
ENSG00000004700	0.330334	1890	0.123926	IS
ENSG00000197050	0.330331	1891	0.123992	IS
ENSG00000092036	0.330328	1892	0.124057	IS
ENSG00000160124	0.330316	1893	0.124123	IS
ENSG00000061987	0.330293	1894	0.124189	IS
ENSG00000141429	0.33029	1895	0.124254	IS
ENSG00000146729	0.330276	1896	0.12432	IS
ENSG00000100241	0.330264	1897	0.124385	IS
ENSG00000197619	0.330257	1898	0.124451	IS
ENSG00000237788	0.330249	1899	0.124516	IS
ENSG00000215795	0.330246	1900	0.124582	IS
ENSG00000110400	0.330164	1901	0.124648	IS
ENSG00000111802	0.330164	1902	0.124713	IS
ENSG00000137343	0.330153	1903	0.124779	IS
ENSG00000187372	0.330113	1904	0.124844	IS
ENSG00000255339	0.330101	1905	0.12491	IS
ENSG00000009307	0.330063	1906	0.124975	IS
ENSG00000137101	0.330049	1907	0.125041	IS
ENSG00000102317	0.330019	1908	0.125107	IS
ENSG00000198925	0.330003	1909	0.125172	IS
ENSG00000112584	0.329999	1910	0.125238	IS
ENSG00000127314	0.329997	1911	0.125303	IS
ENSG00000161091	0.329972	1912	0.125369	IS
ENSG00000092096	0.329957	1913	0.125434	IS
ENSG00000141030	0.329956	1914	0.1255	IS
ENSG00000248683	0.329956	1915	0.125566	IS
ENSG00000168385	0.329948	1916	0.125631	IS
ENSG00000163013	0.329933	1917	0.125697	IS
ENSG00000115252	0.329922	1918	0.125762	IS
ENSG00000103064	0.329922	1919	0.125828	IS
ENSG00000144747	0.329889	1920	0.125893	IS
ENSG00000152214	0.329881	1921	0.125959	IS
ENSG00000108064	0.329873	1922	0.126025	IS
ENSG00000178502	0.329872	1923	0.12609	IS
ENSG00000189079	0.329854	1924	0.126156	IS
ENSG00000163888	0.32985	1925	0.126221	IS
ENSG00000081154	0.329837	1926	0.126287	IS
ENSG00000106803	0.329835	1927	0.126352	IS
ENSG00000181038	0.329826	1928	0.126418	IS
ENSG00000062370	0.329822	1929	0.126484	IS
ENSG00000166441	0.329801	1930	0.126549	IS
ENSG00000157540	0.329792	1931	0.126615	IS
ENSG00000047315	0.329775	1932	0.12668	IS
ENSG00000180673	0.329775	1933	0.126746	IS
ENSG00000071553	0.329775	1934	0.126811	IS
ENSG00000171798	0.32977	1935	0.126877	IS
ENSG00000110328	0.329765	1936	0.126942	IS
ENSG00000182899	0.329751	1937	0.127008	IS
ENSG00000205155	0.329745	1938	0.127074	IS
ENSG00000184992	0.329737	1939	0.127139	IS
ENSG00000085274	0.329734	1940	0.127205	IS
ENSG00000173406	0.32973	1941	0.12727	IS
ENSG00000173409	0.329724	1942	0.127336	IS
ENSG00000183814	0.329723	1943	0.127401	IS
ENSG00000160293	0.329711	1944	0.127467	IS
ENSG00000255410	0.329711	1945	0.127533	IS
ENSG00000106591	0.329703	1946	0.127598	IS
ENSG00000204977	0.329695	1947	0.127664	IS
ENSG00000006210	0.329682	1948	0.127729	IS
ENSG00000110395	0.329649	1949	0.127795	IS
ENSG00000135698	0.329648	1950	0.12786	IS
ENSG00000224775	0.329645	1951	0.127926	IS
ENSG00000145014	0.329607	1952	0.127992	IS
ENSG00000101473	0.329586	1953	0.128057	IS
ENSG00000225357	0.329574	1954	0.128123	IS
ENSG00000170759	0.329564	1955	0.128188	IS
ENSG00000134900	0.329525	1956	0.128254	IS
ENSG00000213023	0.329513	1957	0.128319	IS
ENSG00000114209	0.329496	1958	0.128385	IS
ENSG00000170802	0.329477	1959	0.128451	IS
ENSG00000025796	0.329475	1960	0.128516	IS
ENSG00000174780	0.329455	1961	0.128582	IS
ENSG00000175662	0.329445	1962	0.128647	IS
ENSG00000172995	0.329421	1963	0.128713	IS
ENSG00000068024	0.329419	1964	0.128778	IS
ENSG00000234203	0.329414	1965	0.128844	IS
ENSG00000250321	0.329408	1966	0.12891	IS
ENSG00000224113	0.32939	1967	0.128975	IS
ENSG00000156467	0.329383	1968	0.129041	IS
ENSG00000121741	0.32938	1969	0.129106	IS
ENSG00000054267	0.32937	1970	0.129172	IS
ENSG00000183248	0.329334	1971	0.129237	IS
ENSG00000107863	0.329322	1972	0.129303	IS
ENSG00000141424	0.329316	1973	0.129369	IS
ENSG00000214413	0.329272	1974	0.129434	IS
ENSG00000257846	0.329272	1975	0.1295	IS
ENSG00000166313	0.329226	1976	0.129565	IS
ENSG00000147133	0.329217	1977	0.129631	IS
ENSG00000108509	0.329192	1978	0.129696	IS
ENSG00000149932	0.329177	1979	0.129762	IS
ENSG00000167232	0.329167	1980	0.129828	IS
ENSG00000120063	0.329167	1981	0.129893	IS
ENSG00000101052	0.329159	1982	0.129959	IS
ENSG00000256646	0.329131	1983	0.130024	IS
ENSG00000078328	0.329113	1984	0.13009	IS
ENSG00000153253	0.32911	1985	0.130155	IS
ENSG00000158092	0.329089	1986	0.130221	IS
ENSG00000172932	0.329071	1987	0.130287	IS
ENSG00000167971	0.329045	1988	0.130352	IS
ENSG00000110060	0.329028	1989	0.130418	IS
ENSG00000114999	0.32902	1990	0.130483	IS
ENSG00000151208	0.329013	1991	0.130549	IS
ENSG00000172301	0.328997	1992	0.130614	IS
ENSG00000165209	0.328985	1993	0.13068	IS
ENSG00000217289	0.328966	1994	0.130746	IS
ENSG00000091009	0.32894	1995	0.130811	IS
ENSG00000131013	0.328936	1996	0.130877	IS
ENSG00000215472	0.328888	1997	0.130942	IS
ENSG00000001167	0.328881	1998	0.131008	IS
ENSG00000110958	0.328881	1999	0.131073	IS
[truncated: 13,252 more rows]

## Sheet: EE
gene	R	rank	percentile
ENSG00000255737	0.437274	1	6.55695e-05	EE
ENSG00000105613	0.431875	2	0.000131139	EE
ENSG00000114923	0.43078	3	0.000196708	EE
ENSG00000107140	0.43064	4	0.000262278	EE
ENSG00000075399	0.427816	5	0.000327847	EE
ENSG00000135439	0.427713	6	0.000393417	EE
ENSG00000172932	0.4263	7	0.000458986	EE
ENSG00000178498	0.4252	8	0.000524556	EE
ENSG00000108262	0.425082	9	0.000590125	EE
ENSG00000099365	0.424832	10	0.000655695	EE
ENSG00000004777	0.424544	11	0.000721264	EE
ENSG00000122515	0.424305	12	0.000786834	EE
ENSG00000133612	0.424263	13	0.000852403	EE
ENSG00000167861	0.423558	14	0.000917973	EE
ENSG00000203772	0.422384	15	0.000983542	EE
ENSG00000099814	0.421791	16	0.00104911	EE
ENSG00000137216	0.421745	17	0.00111468	EE
ENSG00000132879	0.421032	18	0.00118025	EE
ENSG00000142459	0.420565	19	0.00124582	EE
ENSG00000170903	0.420428	20	0.00131139	EE
ENSG00000090238	0.420233	21	0.00137696	EE
ENSG00000122008	0.419788	22	0.00144253	EE
ENSG00000138041	0.419407	23	0.0015081	EE
ENSG00000158290	0.418917	24	0.00157367	EE
ENSG00000102858	0.418747	25	0.00163924	EE
ENSG00000100614	0.418657	26	0.00170481	EE
ENSG00000059915	0.418398	27	0.00177038	EE
ENSG00000110697	0.418251	28	0.00183595	EE
ENSG00000136937	0.417856	29	0.00190151	EE
ENSG00000172346	0.417829	30	0.00196708	EE
ENSG00000064313	0.417644	31	0.00203265	EE
ENSG00000100321	0.417633	32	0.00209822	EE
ENSG00000177542	0.417402	33	0.00216379	EE
ENSG00000154118	0.417031	34	0.00222936	EE
ENSG00000100359	0.41688	35	0.00229493	EE
ENSG00000175115	0.416432	36	0.0023605	EE
ENSG00000132356	0.41641	37	0.00242607	EE
ENSG00000070367	0.416228	38	0.00249164	EE
ENSG00000160469	0.416111	39	0.00255721	EE
ENSG00000138767	0.415875	40	0.00262278	EE
ENSG00000146463	0.415866	41	0.00268835	EE
ENSG00000132024	0.415704	42	0.00275392	EE
ENSG00000198862	0.415254	43	0.00281949	EE
ENSG00000139998	0.415206	44	0.00288506	EE
ENSG00000230733	0.415113	45	0.00295063	EE
ENSG00000213023	0.414988	46	0.0030162	EE
ENSG00000172466	0.41497	47	0.00308177	EE
ENSG00000128266	0.414786	48	0.00314733	EE
ENSG00000186111	0.414769	49	0.0032129	EE
ENSG00000105245	0.41475	50	0.00327847	EE
ENSG00000121653	0.414749	51	0.00334404	EE
ENSG00000100429	0.414376	52	0.00340961	EE
ENSG00000180673	0.414353	53	0.00347518	EE
ENSG00000029363	0.414338	54	0.00354075	EE
ENSG00000178188	0.413985	55	0.00360632	EE
ENSG00000198642	0.413661	56	0.00367189	EE
ENSG00000163848	0.413273	57	0.00373746	EE
ENSG00000165417	0.413247	58	0.00380303	EE
ENSG00000163104	0.413244	59	0.0038686	EE
ENSG00000156531	0.413172	60	0.00393417	EE
ENSG00000112996	0.413163	61	0.00399974	EE
ENSG00000198598	0.413133	62	0.00406531	EE
ENSG00000081019	0.413117	63	0.00413088	EE
ENSG00000007541	0.413109	64	0.00419645	EE
ENSG00000178467	0.41301	65	0.00426202	EE
ENSG00000243477	0.412876	66	0.00432759	EE
ENSG00000148824	0.41279	67	0.00439315	EE
ENSG00000161013	0.412655	68	0.00445872	EE
ENSG00000099999	0.412449	69	0.00452429	EE
ENSG00000167971	0.412135	70	0.00458986	EE
ENSG00000120063	0.412103	71	0.00465543	EE
ENSG00000212928	0.412088	72	0.004721	EE
ENSG00000004897	0.412043	73	0.00478657	EE
ENSG00000175105	0.412038	74	0.00485214	EE
ENSG00000161091	0.411872	75	0.00491771	EE
ENSG00000091039	0.411669	76	0.00498328	EE
ENSG00000144445	0.411508	77	0.00504885	EE
ENSG00000167702	0.411477	78	0.00511442	EE
ENSG00000185359	0.411458	79	0.00517999	EE
ENSG00000148356	0.411452	80	0.00524556	EE
ENSG00000054356	0.411409	81	0.00531113	EE
ENSG00000007047	0.411356	82	0.0053767	EE
ENSG00000109736	0.411308	83	0.00544227	EE
ENSG00000182809	0.411217	84	0.00550784	EE
ENSG00000149541	0.410947	85	0.00557341	EE
ENSG00000170759	0.41091	86	0.00563897	EE
ENSG00000129515	0.410796	87	0.00570454	EE
ENSG00000174516	0.410692	88	0.00577011	EE
ENSG00000255498	0.410661	89	0.00583568	EE
ENSG00000118260	0.41066	90	0.00590125	EE
ENSG00000151292	0.41023	91	0.00596682	EE
ENSG00000114062	0.410106	92	0.00603239	EE
ENSG00000197283	0.409995	93	0.00609796	EE
ENSG00000257704	0.409966	94	0.00616353	EE
ENSG00000166266	0.409935	95	0.0062291	EE
ENSG00000132359	0.409816	96	0.00629467	EE
ENSG00000091009	0.409588	97	0.00636024	EE
ENSG00000101752	0.409415	98	0.00642581	EE
ENSG00000242128	0.409393	99	0.00649138	EE
ENSG00000170802	0.409322	100	0.00655695	EE
ENSG00000180773	0.409079	101	0.00662252	EE
ENSG00000143554	0.409034	102	0.00668809	EE
ENSG00000105696	0.409032	103	0.00675366	EE
ENSG00000119414	0.408972	104	0.00681922	EE
ENSG00000164134	0.408917	105	0.00688479	EE
ENSG00000148341	0.408832	106	0.00695036	EE
ENSG00000131263	0.408668	107	0.00701593	EE
ENSG00000105723	0.408665	108	0.0070815	EE
ENSG00000132635	0.408659	109	0.00714707	EE
ENSG00000158292	0.408623	110	0.00721264	EE
ENSG00000062725	0.408599	111	0.00727821	EE
ENSG00000105520	0.4084	112	0.00734378	EE
ENSG00000118007	0.408349	113	0.00740935	EE
ENSG00000167619	0.408319	114	0.00747492	EE
ENSG00000065183	0.408101	115	0.00754049	EE
ENSG00000135924	0.407934	116	0.00760606	EE
ENSG00000121741	0.407802	117	0.00767163	EE
ENSG00000154727	0.407798	118	0.0077372	EE
ENSG00000204052	0.407786	119	0.00780277	EE
ENSG00000021762	0.407773	120	0.00786834	EE
ENSG00000129990	0.407694	121	0.00793391	EE
ENSG00000141258	0.407667	122	0.00799948	EE
ENSG00000159409	0.407593	123	0.00806504	EE
ENSG00000196504	0.407465	124	0.00813061	EE
ENSG00000145725	0.407338	125	0.00819618	EE
ENSG00000124313	0.407303	126	0.00826175	EE
ENSG00000174307	0.407043	127	0.00832732	EE
ENSG00000137040	0.407031	128	0.00839289	EE
ENSG00000139625	0.406988	129	0.00845846	EE
ENSG00000101460	0.406784	130	0.00852403	EE
ENSG00000176884	0.406712	131	0.0085896	EE
ENSG00000138834	0.406612	132	0.00865517	EE
ENSG00000137770	0.406552	133	0.00872074	EE
ENSG00000138028	0.406536	134	0.00878631	EE
ENSG00000153339	0.406534	135	0.00885188	EE
ENSG00000165934	0.406528	136	0.00891745	EE
ENSG00000197562	0.406486	137	0.00898302	EE
ENSG00000205339	0.406431	138	0.00904859	EE
ENSG00000169504	0.406223	139	0.00911416	EE
ENSG00000225674	0.406174	140	0.00917973	EE
ENSG00000104866	0.406128	141	0.0092453	EE
ENSG00000166313	0.406094	142	0.00931086	EE
ENSG00000127585	0.40609	143	0.00937643	EE
ENSG00000122733	0.40601	144	0.009442	EE
ENSG00000165997	0.405925	145	0.00950757	EE
ENSG00000144747	0.405905	146	0.00957314	EE
ENSG00000221838	0.405899	147	0.00963871	EE
ENSG00000167889	0.405758	148	0.00970428	EE
ENSG00000105278	0.405703	149	0.00976985	EE
ENSG00000005884	0.405663	150	0.00983542	EE
ENSG00000108509	0.405564	151	0.00990099	EE
ENSG00000020129	0.405558	152	0.00996656	EE
ENSG00000129083	0.405513	153	0.0100321	EE
ENSG00000095539	0.405501	154	0.0100977	EE
ENSG00000180008	0.405491	155	0.0101633	EE
ENSG00000072195	0.405296	156	0.0102288	EE
ENSG00000163930	0.405203	157	0.0102944	EE
ENSG00000111530	0.405157	158	0.01036	EE
ENSG00000184916	0.40508	159	0.0104255	EE
ENSG00000116337	0.40493	160	0.0104911	EE
ENSG00000113456	0.404905	161	0.0105567	EE
ENSG00000078142	0.404899	162	0.0106223	EE
ENSG00000185800	0.404889	163	0.0106878	EE
ENSG00000111647	0.404694	164	0.0107534	EE
ENSG00000254004	0.404576	165	0.010819	EE
ENSG00000106089	0.40453	166	0.0108845	EE
ENSG00000112339	0.404494	167	0.0109501	EE
ENSG00000079246	0.404481	168	0.0110157	EE
ENSG00000167535	0.404453	169	0.0110812	EE
ENSG00000177380	0.404393	170	0.0111468	EE
ENSG00000178082	0.404372	171	0.0112124	EE
ENSG00000077458	0.40434	172	0.0112779	EE
ENSG00000137101	0.404313	173	0.0113435	EE
ENSG00000169733	0.404182	174	0.0114091	EE
ENSG00000174780	0.404155	175	0.0114747	EE
ENSG00000167807	0.404011	176	0.0115402	EE
ENSG00000183248	0.404001	177	0.0116058	EE
ENSG00000137802	0.403958	178	0.0116714	EE
ENSG00000067840	0.403909	179	0.0117369	EE
ENSG00000169992	0.403857	180	0.0118025	EE
ENSG00000212864	0.403791	181	0.0118681	EE
ENSG00000105647	0.403791	182	0.0119336	EE
ENSG00000188994	0.403714	183	0.0119992	EE
ENSG00000125505	0.403681	184	0.0120648	EE
ENSG00000116786	0.403645	185	0.0121304	EE
ENSG00000162585	0.403587	186	0.0121959	EE
ENSG00000083312	0.403577	187	0.0122615	EE
ENSG00000186432	0.403535	188	0.0123271	EE
ENSG00000003249	0.403369	189	0.0123926	EE
ENSG00000083520	0.403357	190	0.0124582	EE
ENSG00000213015	0.403266	191	0.0125238	EE
ENSG00000165732	0.40325	192	0.0125893	EE
ENSG00000076826	0.403178	193	0.0126549	EE
ENSG00000021574	0.403152	194	0.0127205	EE
ENSG00000130475	0.403134	195	0.012786	EE
ENSG00000181638	0.403125	196	0.0128516	EE
ENSG00000028203	0.403122	197	0.0129172	EE
ENSG00000125744	0.403081	198	0.0129828	EE
ENSG00000130224	0.403054	199	0.0130483	EE
ENSG00000090060	0.403053	200	0.0131139	EE
ENSG00000073150	0.403033	201	0.0131795	EE
ENSG00000104946	0.403	202	0.013245	EE
ENSG00000127561	0.402994	203	0.0133106	EE
ENSG00000113282	0.40299	204	0.0133762	EE
ENSG00000213889	0.402835	205	0.0134417	EE
ENSG00000065615	0.40282	206	0.0135073	EE
ENSG00000122482	0.402689	207	0.0135729	EE
ENSG00000092096	0.402647	208	0.0136384	EE
ENSG00000221968	0.402614	209	0.013704	EE
ENSG00000110171	0.402605	210	0.0137696	EE
ENSG00000069956	0.402585	211	0.0138352	EE
ENSG00000232434	0.402541	212	0.0139007	EE
ENSG00000047315	0.402506	213	0.0139663	EE
ENSG00000185009	0.402499	214	0.0140319	EE
ENSG00000177030	0.402463	215	0.0140974	EE
ENSG00000107954	0.402369	216	0.014163	EE
ENSG00000135338	0.402328	217	0.0142286	EE
ENSG00000101972	0.402326	218	0.0142941	EE
ENSG00000127419	0.402274	219	0.0143597	EE
ENSG00000088881	0.402207	220	0.0144253	EE
ENSG00000164944	0.402156	221	0.0144909	EE
ENSG00000162520	0.402133	222	0.0145564	EE
ENSG00000180902	0.402128	223	0.014622	EE
ENSG00000130643	0.402016	224	0.0146876	EE
ENSG00000184524	0.402	225	0.0147531	EE
ENSG00000165752	0.401921	226	0.0148187	EE
ENSG00000225485	0.401874	227	0.0148843	EE
ENSG00000018510	0.401642	228	0.0149498	EE
ENSG00000182628	0.401628	229	0.0150154	EE
ENSG00000213090	0.401613	230	0.015081	EE
ENSG00000039123	0.4016	231	0.0151465	EE
ENSG00000224668	0.401541	232	0.0152121	EE
ENSG00000141429	0.40148	233	0.0152777	EE
ENSG00000090975	0.401459	234	0.0153433	EE
ENSG00000183258	0.40143	235	0.0154088	EE
ENSG00000101473	0.401328	236	0.0154744	EE
ENSG00000056097	0.401237	237	0.01554	EE
ENSG00000049167	0.401231	238	0.0156055	EE
ENSG00000105552	0.401147	239	0.0156711	EE
ENSG00000149260	0.401117	240	0.0157367	EE
ENSG00000232952	0.401093	241	0.0158022	EE
ENSG00000198794	0.401041	242	0.0158678	EE
ENSG00000099326	0.400991	243	0.0159334	EE
ENSG00000250379	0.400932	244	0.015999	EE
ENSG00000223802	0.400929	245	0.0160645	EE
ENSG00000144597	0.400882	246	0.0161301	EE
ENSG00000141425	0.400881	247	0.0161957	EE
ENSG00000094975	0.400867	248	0.0162612	EE
ENSG00000196700	0.400825	249	0.0163268	EE
ENSG00000115364	0.400726	250	0.0163924	EE
ENSG00000067191	0.400716	251	0.0164579	EE
ENSG00000188130	0.400712	252	0.0165235	EE
ENSG00000160326	0.400686	253	0.0165891	EE
ENSG00000162923	0.400571	254	0.0166546	EE
ENSG00000099904	0.400476	255	0.0167202	EE
ENSG00000167037	0.400462	256	0.0167858	EE
ENSG00000183837	0.400373	257	0.0168514	EE
ENSG00000185728	0.400326	258	0.0169169	EE
ENSG00000129946	0.400317	259	0.0169825	EE
ENSG00000065150	0.400253	260	0.0170481	EE
ENSG00000164323	0.400213	261	0.0171136	EE
ENSG00000137502	0.400097	262	0.0171792	EE
ENSG00000136908	0.399975	263	0.0172448	EE
ENSG00000065135	0.399954	264	0.0173103	EE
ENSG00000120645	0.399935	265	0.0173759	EE
ENSG00000220205	0.399863	266	0.0174415	EE
ENSG00000125841	0.399839	267	0.017507	EE
ENSG00000177200	0.399839	268	0.0175726	EE
ENSG00000032444	0.399782	269	0.0176382	EE
ENSG00000135144	0.399745	270	0.0177038	EE
ENSG00000204991	0.399737	271	0.0177693	EE
ENSG00000159214	0.399736	272	0.0178349	EE
ENSG00000092140	0.399714	273	0.0179005	EE
ENSG00000127081	0.399711	274	0.017966	EE
ENSG00000108094	0.399666	275	0.0180316	EE
ENSG00000107281	0.399665	276	0.0180972	EE
ENSG00000164022	0.399635	277	0.0181627	EE
ENSG00000162076	0.399588	278	0.0182283	EE
ENSG00000167005	0.399395	279	0.0182939	EE
ENSG00000134758	0.399318	280	0.0183595	EE
ENSG00000157851	0.399296	281	0.018425	EE
ENSG00000088367	0.399271	282	0.0184906	EE
ENSG00000197619	0.399213	283	0.0185562	EE
ENSG00000139200	0.399157	284	0.0186217	EE
ENSG00000235944	0.399126	285	0.0186873	EE
ENSG00000162521	0.399092	286	0.0187529	EE
ENSG00000173442	0.399085	287	0.0188184	EE
ENSG00000100644	0.39908	288	0.018884	EE
ENSG00000119041	0.399055	289	0.0189496	EE
ENSG00000132563	0.399003	290	0.0190151	EE
ENSG00000149930	0.399001	291	0.0190807	EE
ENSG00000160360	0.398995	292	0.0191463	EE
ENSG00000147799	0.398948	293	0.0192119	EE
ENSG00000256010	0.398946	294	0.0192774	EE
ENSG00000188747	0.398867	295	0.019343	EE
ENSG00000165644	0.398817	296	0.0194086	EE
ENSG00000082153	0.398745	297	0.0194741	EE
ENSG00000085644	0.398733	298	0.0195397	EE
ENSG00000141424	0.398667	299	0.0196053	EE
ENSG00000198791	0.398604	300	0.0196708	EE
ENSG00000111875	0.398576	301	0.0197364	EE
ENSG00000228594	0.398554	302	0.019802	EE
ENSG00000114796	0.398529	303	0.0198675	EE
ENSG00000099864	0.398526	304	0.0199331	EE
ENSG00000015479	0.398518	305	0.0199987	EE
ENSG00000197713	0.398512	306	0.0200643	EE
ENSG00000250510	0.398417	307	0.0201298	EE
ENSG00000197372	0.398409	308	0.0201954	EE
ENSG00000073670	0.398401	309	0.020261	EE
ENSG00000107404	0.398378	310	0.0203265	EE
ENSG00000183020	0.39829	311	0.0203921	EE
ENSG00000171450	0.398227	312	0.0204577	EE
ENSG00000237984	0.398153	313	0.0205232	EE
ENSG00000085274	0.398091	314	0.0205888	EE
ENSG00000068971	0.398019	315	0.0206544	EE
ENSG00000164896	0.398019	316	0.02072	EE
ENSG00000101343	0.398006	317	0.0207855	EE
ENSG00000123607	0.398006	318	0.0208511	EE
ENSG00000146757	0.397964	319	0.0209167	EE
ENSG00000153147	0.397961	320	0.0209822	EE
ENSG00000204977	0.397934	321	0.0210478	EE
ENSG00000101246	0.397857	322	0.0211134	EE
ENSG00000250853	0.397812	323	0.0211789	EE
ENSG00000130283	0.397806	324	0.0212445	EE
ENSG00000145907	0.397767	325	0.0213101	EE
ENSG00000106665	0.397758	326	0.0213756	EE
ENSG00000092051	0.397757	327	0.0214412	EE
ENSG00000110076	0.397718	328	0.0215068	EE
ENSG00000108352	0.397703	329	0.0215724	EE
ENSG00000174977	0.397627	330	0.0216379	EE
ENSG00000241484	0.397622	331	0.0217035	EE
ENSG00000170242	0.397552	332	0.0217691	EE
ENSG00000130822	0.397475	333	0.0218346	EE
ENSG00000135316	0.39746	334	0.0219002	EE
ENSG00000108064	0.397427	335	0.0219658	EE
ENSG00000155304	0.397363	336	0.0220313	EE
ENSG00000181652	0.397326	337	0.0220969	EE
ENSG00000145780	0.397289	338	0.0221625	EE
ENSG00000160973	0.397224	339	0.0222281	EE
ENSG00000161681	0.397219	340	0.0222936	EE
ENSG00000039523	0.397196	341	0.0223592	EE
ENSG00000198160	0.39719	342	0.0224248	EE
ENSG00000236988	0.397115	343	0.0224903	EE
ENSG00000134371	0.39711	344	0.0225559	EE
ENSG00000106404	0.397044	345	0.0226215	EE
ENSG00000083223	0.397026	346	0.022687	EE
ENSG00000173137	0.397006	347	0.0227526	EE
ENSG00000119778	0.396986	348	0.0228182	EE
ENSG00000103253	0.396981	349	0.0228837	EE
ENSG00000140995	0.396956	350	0.0229493	EE
ENSG00000205593	0.396894	351	0.0230149	EE
ENSG00000128011	0.396893	352	0.0230805	EE
ENSG00000250571	0.396851	353	0.023146	EE
ENSG00000136021	0.396822	354	0.0232116	EE
ENSG00000140859	0.396795	355	0.0232772	EE
ENSG00000153443	0.396752	356	0.0233427	EE
ENSG00000186868	0.396711	357	0.0234083	EE
ENSG00000145029	0.396708	358	0.0234739	EE
ENSG00000257267	0.396691	359	0.0235394	EE
ENSG00000067606	0.396669	360	0.023605	EE
ENSG00000058404	0.396666	361	0.0236706	EE
ENSG00000119227	0.396639	362	0.0237361	EE
ENSG00000178691	0.396498	363	0.0238017	EE
ENSG00000122550	0.396481	364	0.0238673	EE
ENSG00000137055	0.396464	365	0.0239329	EE
ENSG00000143469	0.396451	366	0.0239984	EE
ENSG00000125895	0.396424	367	0.024064	EE
ENSG00000159753	0.396354	368	0.0241296	EE
ENSG00000138095	0.396347	369	0.0241951	EE
ENSG00000095321	0.396336	370	0.0242607	EE
ENSG00000061938	0.396306	371	0.0243263	EE
ENSG00000121892	0.396302	372	0.0243918	EE
ENSG00000183092	0.396271	373	0.0244574	EE
ENSG00000111142	0.396263	374	0.024523	EE
ENSG00000152443	0.396125	375	0.0245886	EE
ENSG00000172845	0.396097	376	0.0246541	EE
ENSG00000163013	0.396034	377	0.0247197	EE
ENSG00000119787	0.396004	378	0.0247853	EE
ENSG00000164163	0.396001	379	0.0248508	EE
ENSG00000164244	0.395933	380	0.0249164	EE
ENSG00000198917	0.395912	381	0.024982	EE
ENSG00000145016	0.395869	382	0.0250475	EE
ENSG00000163069	0.395815	383	0.0251131	EE
ENSG00000103540	0.395812	384	0.0251787	EE
ENSG00000135387	0.395804	385	0.0252442	EE
ENSG00000235117	0.395761	386	0.0253098	EE
ENSG00000257499	0.395736	387	0.0253754	EE
ENSG00000176454	0.395721	388	0.025441	EE
ENSG00000160972	0.395719	389	0.0255065	EE
ENSG00000147649	0.395673	390	0.0255721	EE
ENSG00000130758	0.395593	391	0.0256377	EE
ENSG00000146221	0.395563	392	0.0257032	EE
ENSG00000109270	0.395547	393	0.0257688	EE
ENSG00000136940	0.395522	394	0.0258344	EE
ENSG00000119446	0.395503	395	0.0258999	EE
ENSG00000116191	0.395457	396	0.0259655	EE
ENSG00000196189	0.395422	397	0.0260311	EE
ENSG00000121749	0.395386	398	0.0260966	EE
ENSG00000197008	0.395375	399	0.0261622	EE
ENSG00000236792	0.395372	400	0.0262278	EE
ENSG00000258986	0.395352	401	0.0262934	EE
ENSG00000181450	0.395234	402	0.0263589	EE
ENSG00000139266	0.395221	403	0.0264245	EE
ENSG00000008056	0.39516	404	0.0264901	EE
ENSG00000162613	0.395121	405	0.0265556	EE
ENSG00000131013	0.395101	406	0.0266212	EE
ENSG00000006282	0.395039	407	0.0266868	EE
ENSG00000161082	0.394994	408	0.0267523	EE
ENSG00000232387	0.394984	409	0.0268179	EE
ENSG00000146090	0.394969	410	0.0268835	EE
ENSG00000205269	0.394966	411	0.0269491	EE
ENSG00000181409	0.394913	412	0.0270146	EE
ENSG00000099882	0.394904	413	0.0270802	EE
ENSG00000066422	0.394886	414	0.0271458	EE
ENSG00000116852	0.394854	415	0.0272113	EE
ENSG00000136536	0.394816	416	0.0272769	EE
ENSG00000258677	0.394794	417	0.0273425	EE
ENSG00000062650	0.39479	418	0.027408	EE
ENSG00000251322	0.394781	419	0.0274736	EE
ENSG00000053770	0.394717	420	0.0275392	EE
ENSG00000133393	0.394638	421	0.0276047	EE
ENSG00000196437	0.394569	422	0.0276703	EE
ENSG00000124104	0.394568	423	0.0277359	EE
ENSG00000124207	0.39455	424	0.0278015	EE
ENSG00000166225	0.394531	425	0.027867	EE
ENSG00000151067	0.39448	426	0.0279326	EE
ENSG00000197050	0.394447	427	0.0279982	EE
ENSG00000186577	0.394445	428	0.0280637	EE
ENSG00000184441	0.394418	429	0.0281293	EE
ENSG00000130935	0.39438	430	0.0281949	EE
ENSG00000165259	0.394375	431	0.0282604	EE
ENSG00000107331	0.394319	432	0.028326	EE
ENSG00000021776	0.39421	433	0.0283916	EE
ENSG00000101986	0.394197	434	0.0284572	EE
ENSG00000198720	0.394123	435	0.0285227	EE
ENSG00000113615	0.394114	436	0.0285883	EE
ENSG00000198060	0.394056	437	0.0286539	EE
ENSG00000163320	0.394027	438	0.0287194	EE
ENSG00000017373	0.393997	439	0.028785	EE
ENSG00000136450	0.39396	440	0.0288506	EE
ENSG00000011258	0.393957	441	0.0289161	EE
ENSG00000167100	0.393881	442	0.0289817	EE
ENSG00000136603	0.393855	443	0.0290473	EE
ENSG00000130294	0.393836	444	0.0291128	EE
ENSG00000230863	0.393763	445	0.0291784	EE
ENSG00000248405	0.393737	446	0.029244	EE
ENSG00000248411	0.393719	447	0.0293096	EE
ENSG00000101596	0.393669	448	0.0293751	EE
ENSG00000143155	0.393639	449	0.0294407	EE
ENSG00000164742	0.393632	450	0.0295063	EE
ENSG00000072071	0.393595	451	0.0295718	EE
ENSG00000174938	0.393594	452	0.0296374	EE
ENSG00000037042	0.393519	453	0.029703	EE
ENSG00000189114	0.393515	454	0.0297685	EE
ENSG00000134030	0.39346	455	0.0298341	EE
ENSG00000116396	0.393419	456	0.0298997	EE
ENSG00000173145	0.393293	457	0.0299652	EE
ENSG00000163939	0.393228	458	0.0300308	EE
ENSG00000167972	0.393205	459	0.0300964	EE
ENSG00000256498	0.393198	460	0.030162	EE
ENSG00000203668	0.39319	461	0.0302275	EE
ENSG00000182272	0.393174	462	0.0302931	EE
ENSG00000233229	0.39314	463	0.0303587	EE
ENSG00000163291	0.39312	464	0.0304242	EE
ENSG00000131242	0.39311	465	0.0304898	EE
ENSG00000147316	0.393081	466	0.0305554	EE
ENSG00000113318	0.393069	467	0.0306209	EE
ENSG00000235261	0.393058	468	0.0306865	EE
ENSG00000188451	0.39305	469	0.0307521	EE
ENSG00000161010	0.392822	470	0.0308177	EE
ENSG00000179364	0.392728	471	0.0308832	EE
ENSG00000102383	0.392701	472	0.0309488	EE
ENSG00000240825	0.3927	473	0.0310144	EE
ENSG00000169228	0.392684	474	0.0310799	EE
ENSG00000108510	0.392651	475	0.0311455	EE
ENSG00000079432	0.392586	476	0.0312111	EE
ENSG00000164086	0.392575	477	0.0312766	EE
ENSG00000184792	0.392562	478	0.0313422	EE
ENSG00000151746	0.39256	479	0.0314078	EE
ENSG00000123989	0.392498	480	0.0314733	EE
ENSG00000077254	0.392498	481	0.0315389	EE
ENSG00000183087	0.392438	482	0.0316045	EE
ENSG00000062194	0.392338	483	0.0316701	EE
ENSG00000161813	0.392315	484	0.0317356	EE
ENSG00000177679	0.392274	485	0.0318012	EE
ENSG00000180370	0.392258	486	0.0318668	EE
ENSG00000228732	0.392185	487	0.0319323	EE
ENSG00000136717	0.392052	488	0.0319979	EE
ENSG00000186660	0.392032	489	0.0320635	EE
ENSG00000105605	0.392005	490	0.032129	EE
ENSG00000178966	0.392002	491	0.0321946	EE
ENSG00000135829	0.391985	492	0.0322602	EE
ENSG00000163655	0.391972	493	0.0323257	EE
ENSG00000126243	0.391875	494	0.0323913	EE
ENSG00000138030	0.391872	495	0.0324569	EE
ENSG00000117480	0.391833	496	0.0325225	EE
ENSG00000126261	0.391799	497	0.032588	EE
ENSG00000234241	0.391797	498	0.0326536	EE
ENSG00000054267	0.391787	499	0.0327192	EE
ENSG00000211460	0.391784	500	0.0327847	EE
ENSG00000143498	0.391745	501	0.0328503	EE
ENSG00000165288	0.391707	502	0.0329159	EE
ENSG00000196422	0.391698	503	0.0329814	EE
ENSG00000257350	0.391684	504	0.033047	EE
ENSG00000138071	0.391677	505	0.0331126	EE
ENSG00000100413	0.391638	506	0.0331782	EE
ENSG00000184432	0.391598	507	0.0332437	EE
ENSG00000117242	0.391545	508	0.0333093	EE
ENSG00000005206	0.391475	509	0.0333749	EE
ENSG00000170382	0.391421	510	0.0334404	EE
ENSG00000131591	0.391421	511	0.033506	EE
ENSG00000108819	0.391411	512	0.0335716	EE
ENSG00000004700	0.391405	513	0.0336371	EE
ENSG00000198015	0.391396	514	0.0337027	EE
ENSG00000114742	0.391383	515	0.0337683	EE
ENSG00000198406	0.391286	516	0.0338338	EE
ENSG00000135747	0.391278	517	0.0338994	EE
ENSG00000121058	0.391225	518	0.033965	EE
ENSG00000135341	0.391155	519	0.0340306	EE
ENSG00000213985	0.391002	520	0.0340961	EE
ENSG00000104442	0.390987	521	0.0341617	EE
ENSG00000099364	0.39095	522	0.0342273	EE
ENSG00000108654	0.390771	523	0.0342928	EE
ENSG00000196588	0.39077	524	0.0343584	EE
ENSG00000141503	0.390758	525	0.034424	EE
ENSG00000105866	0.390622	526	0.0344895	EE
ENSG00000101152	0.390609	527	0.0345551	EE
ENSG00000155256	0.390544	528	0.0346207	EE
ENSG00000242173	0.390526	529	0.0346863	EE
ENSG00000178177	0.39047	530	0.0347518	EE
ENSG00000232951	0.390435	531	0.0348174	EE
ENSG00000068831	0.390393	532	0.034883	EE
ENSG00000171680	0.390371	533	0.0349485	EE
ENSG00000167363	0.390341	534	0.0350141	EE
ENSG00000163811	0.390294	535	0.0350797	EE
ENSG00000140398	0.39029	536	0.0351452	EE
ENSG00000119953	0.390287	537	0.0352108	EE
ENSG00000174915	0.390258	538	0.0352764	EE
ENSG00000023287	0.390239	539	0.0353419	EE
ENSG00000107829	0.390239	540	0.0354075	EE
ENSG00000163527	0.390227	541	0.0354731	EE
ENSG00000255182	0.390153	542	0.0355387	EE
ENSG00000160271	0.39014	543	0.0356042	EE
ENSG00000162706	0.390102	544	0.0356698	EE
ENSG00000122068	0.39007	545	0.0357354	EE
ENSG00000130477	0.390052	546	0.0358009	EE
ENSG00000155545	0.389953	547	0.0358665	EE
ENSG00000100124	0.389936	548	0.0359321	EE
ENSG00000186298	0.389899	549	0.0359976	EE
ENSG00000159363	0.389882	550	0.0360632	EE
ENSG00000136854	0.389841	551	0.0361288	EE
ENSG00000173581	0.3898	552	0.0361943	EE
ENSG00000173653	0.389742	553	0.0362599	EE
ENSG00000143751	0.38974	554	0.0363255	EE
ENSG00000132912	0.389725	555	0.0363911	EE
ENSG00000086200	0.38972	556	0.0364566	EE
ENSG00000151151	0.389716	557	0.0365222	EE
ENSG00000253797	0.389703	558	0.0365878	EE
ENSG00000109680	0.389656	559	0.0366533	EE
ENSG00000036054	0.389636	560	0.0367189	EE
ENSG00000136628	0.389554	561	0.0367845	EE
ENSG00000114853	0.389517	562	0.03685	EE
ENSG00000242457	0.389501	563	0.0369156	EE
ENSG00000137601	0.389488	564	0.0369812	EE
ENSG00000142065	0.389486	565	0.0370468	EE
ENSG00000256390	0.389473	566	0.0371123	EE
ENSG00000169718	0.389441	567	0.0371779	EE
ENSG00000092978	0.389393	568	0.0372435	EE
ENSG00000225423	0.389289	569	0.037309	EE
ENSG00000173542	0.389269	570	0.0373746	EE
ENSG00000234203	0.389253	571	0.0374402	EE
ENSG00000105793	0.389183	572	0.0375057	EE
ENSG00000186654	0.389171	573	0.0375713	EE
ENSG00000166823	0.38915	574	0.0376369	EE
ENSG00000171067	0.389149	575	0.0377024	EE
ENSG00000184470	0.389128	576	0.037768	EE
ENSG00000143493	0.389116	577	0.0378336	EE
ENSG00000166448	0.389093	578	0.0378992	EE
ENSG00000150967	0.38908	579	0.0379647	EE
ENSG00000171703	0.389042	580	0.0380303	EE
ENSG00000217060	0.389	581	0.0380959	EE
ENSG00000178567	0.388984	582	0.0381614	EE
ENSG00000160408	0.388974	583	0.038227	EE
ENSG00000213281	0.388969	584	0.0382926	EE
ENSG00000160226	0.388965	585	0.0383581	EE
ENSG00000161999	0.388953	586	0.0384237	EE
ENSG00000197106	0.388918	587	0.0384893	EE
ENSG00000102786	0.388866	588	0.0385548	EE
ENSG00000168827	0.388817	589	0.0386204	EE
ENSG00000103245	0.388797	590	0.038686	EE
ENSG00000096401	0.388794	591	0.0387516	EE
ENSG00000163214	0.388775	592	0.0388171	EE
ENSG00000005238	0.388611	593	0.0388827	EE
ENSG00000169446	0.388565	594	0.0389483	EE
ENSG00000147874	0.38851	595	0.0390138	EE
ENSG00000179526	0.388509	596	0.0390794	EE
ENSG00000127511	0.388487	597	0.039145	EE
ENSG00000132952	0.388486	598	0.0392105	EE
ENSG00000104967	0.388473	599	0.0392761	EE
ENSG00000130881	0.388393	600	0.0393417	EE
ENSG00000165233	0.388383	601	0.0394073	EE
ENSG00000154001	0.388372	602	0.0394728	EE
ENSG00000169258	0.388362	603	0.0395384	EE
ENSG00000149091	0.388342	604	0.039604	EE
ENSG00000182504	0.388293	605	0.0396695	EE
ENSG00000166126	0.388255	606	0.0397351	EE
ENSG00000106976	0.388232	607	0.0398007	EE
ENSG00000168092	0.388213	608	0.0398662	EE
ENSG00000224155	0.388196	609	0.0399318	EE
ENSG00000168214	0.388195	610	0.0399974	EE
ENSG00000117154	0.388158	611	0.0400629	EE
ENSG00000134590	0.388127	612	0.0401285	EE
ENSG00000088538	0.388108	613	0.0401941	EE
ENSG00000158828	0.388096	614	0.0402597	EE
ENSG00000085719	0.388091	615	0.0403252	EE
ENSG00000036257	0.388028	616	0.0403908	EE
ENSG00000135472	0.387949	617	0.0404564	EE
ENSG00000182087	0.387939	618	0.0405219	EE
ENSG00000013288	0.387914	619	0.0405875	EE
ENSG00000152492	0.387905	620	0.0406531	EE
ENSG00000187954	0.387832	621	0.0407186	EE
ENSG00000197457	0.38782	622	0.0407842	EE
ENSG00000110400	0.387757	623	0.0408498	EE
ENSG00000122484	0.387736	624	0.0409153	EE
ENSG00000187902	0.38773	625	0.0409809	EE
ENSG00000258839	0.387723	626	0.0410465	EE
ENSG00000254808	0.387709	627	0.0411121	EE
ENSG00000104936	0.38768	628	0.0411776	EE
ENSG00000172262	0.387678	629	0.0412432	EE
ENSG00000177666	0.387673	630	0.0413088	EE
ENSG00000145833	0.387673	631	0.0413743	EE
ENSG00000166166	0.38766	632	0.0414399	EE
ENSG00000249786	0.387628	633	0.0415055	EE
ENSG00000118564	0.387594	634	0.041571	EE
ENSG00000240890	0.387591	635	0.0416366	EE
ENSG00000136878	0.387554	636	0.0417022	EE
ENSG00000108055	0.387515	637	0.0417678	EE
ENSG00000235720	0.387497	638	0.0418333	EE
ENSG00000079387	0.387492	639	0.0418989	EE
ENSG00000225568	0.387471	640	0.0419645	EE
ENSG00000070610	0.387457	641	0.04203	EE
ENSG00000179454	0.387449	642	0.0420956	EE
ENSG00000184922	0.38744	643	0.0421612	EE
ENSG00000213199	0.387401	644	0.0422267	EE
ENSG00000142186	0.387379	645	0.0422923	EE
ENSG00000073584	0.387376	646	0.0423579	EE
ENSG00000181790	0.387373	647	0.0424234	EE
ENSG00000007264	0.387334	648	0.042489	EE
ENSG00000228703	0.387299	649	0.0425546	EE
ENSG00000204352	0.387248	650	0.0426202	EE
ENSG00000196405	0.387228	651	0.0426857	EE
ENSG00000071553	0.387221	652	0.0427513	EE
ENSG00000159842	0.387204	653	0.0428169	EE
ENSG00000099308	0.387187	654	0.0428824	EE
ENSG00000138757	0.387142	655	0.042948	EE
ENSG00000162512	0.387112	656	0.0430136	EE
ENSG00000224785	0.387103	657	0.0430791	EE
ENSG00000229586	0.387095	658	0.0431447	EE
ENSG00000100239	0.387085	659	0.0432103	EE
ENSG00000169379	0.38694	660	0.0432759	EE
ENSG00000236662	0.386909	661	0.0433414	EE
ENSG00000144895	0.386875	662	0.043407	EE
ENSG00000144320	0.38679	663	0.0434726	EE
ENSG00000129480	0.386743	664	0.0435381	EE
ENSG00000163995	0.386723	665	0.0436037	EE
ENSG00000164867	0.386686	666	0.0436693	EE
ENSG00000198081	0.386654	667	0.0437348	EE
ENSG00000167778	0.386647	668	0.0438004	EE
ENSG00000100258	0.386626	669	0.043866	EE
ENSG00000135241	0.386618	670	0.0439315	EE
ENSG00000121879	0.386579	671	0.0439971	EE
ENSG00000185324	0.38657	672	0.0440627	EE
ENSG00000077097	0.386563	673	0.0441283	EE
ENSG00000168116	0.386558	674	0.0441938	EE
ENSG00000188011	0.386551	675	0.0442594	EE
ENSG00000176018	0.386489	676	0.044325	EE
ENSG00000175073	0.386488	677	0.0443905	EE
ENSG00000185924	0.38647	678	0.0444561	EE
ENSG00000259141	0.386465	679	0.0445217	EE
ENSG00000115966	0.38641	680	0.0445872	EE
ENSG00000181827	0.386368	681	0.0446528	EE
ENSG00000146587	0.386367	682	0.0447184	EE
ENSG00000148408	0.38635	683	0.0447839	EE
ENSG00000130382	0.38634	684	0.0448495	EE
ENSG00000196172	0.386261	685	0.0449151	EE
ENSG00000104059	0.386219	686	0.0449807	EE
ENSG00000025156	0.386205	687	0.0450462	EE
ENSG00000103342	0.386177	688	0.0451118	EE
ENSG00000113595	0.386164	689	0.0451774	EE
ENSG00000129315	0.386162	690	0.0452429	EE
ENSG00000069424	0.386149	691	0.0453085	EE
ENSG00000183814	0.386117	692	0.0453741	EE
ENSG00000099822	0.386012	693	0.0454396	EE
ENSG00000058272	0.385969	694	0.0455052	EE
ENSG00000221995	0.385962	695	0.0455708	EE
ENSG00000230662	0.385947	696	0.0456364	EE
ENSG00000178821	0.385926	697	0.0457019	EE
ENSG00000070444	0.385912	698	0.0457675	EE
ENSG00000011478	0.385912	699	0.0458331	EE
ENSG00000204344	0.385911	700	0.0458986	EE
ENSG00000137843	0.385871	701	0.0459642	EE
ENSG00000179387	0.385868	702	0.0460298	EE
ENSG00000101367	0.385851	703	0.0460953	EE
ENSG00000169884	0.385824	704	0.0461609	EE
ENSG00000131375	0.385818	705	0.0462265	EE
ENSG00000134759	0.385752	706	0.046292	EE
ENSG00000183186	0.38574	707	0.0463576	EE
ENSG00000162066	0.385727	708	0.0464232	EE
ENSG00000112739	0.385717	709	0.0464888	EE
ENSG00000100380	0.385716	710	0.0465543	EE
ENSG00000248015	0.385684	711	0.0466199	EE
ENSG00000225968	0.385676	712	0.0466855	EE
ENSG00000083635	0.385651	713	0.046751	EE
ENSG00000158092	0.385627	714	0.0468166	EE
ENSG00000253710	0.385624	715	0.0468822	EE
ENSG00000099256	0.385601	716	0.0469477	EE
ENSG00000008283	0.385563	717	0.0470133	EE
ENSG00000076201	0.385502	718	0.0470789	EE
ENSG00000102221	0.385489	719	0.0471444	EE
ENSG00000009307	0.385475	720	0.04721	EE
ENSG00000168159	0.385434	721	0.0472756	EE
ENSG00000101166	0.385368	722	0.0473412	EE
ENSG00000102977	0.385346	723	0.0474067	EE
ENSG00000103056	0.385336	724	0.0474723	EE
ENSG00000162694	0.38532	725	0.0475379	EE
ENSG00000134900	0.385278	726	0.0476034	EE
ENSG00000115365	0.385251	727	0.047669	EE
ENSG00000089351	0.385222	728	0.0477346	EE
ENSG00000188191	0.385162	729	0.0478001	EE
ENSG00000116489	0.385137	730	0.0478657	EE
ENSG00000101199	0.385123	731	0.0479313	EE
ENSG00000248966	0.385118	732	0.0479969	EE
ENSG00000084073	0.385085	733	0.0480624	EE
ENSG00000130304	0.385085	734	0.048128	EE
ENSG00000100890	0.38507	735	0.0481936	EE
ENSG00000117000	0.385059	736	0.0482591	EE
ENSG00000139687	0.384985	737	0.0483247	EE
ENSG00000165915	0.384945	738	0.0483903	EE
ENSG00000095002	0.384912	739	0.0484558	EE
ENSG00000153902	0.384904	740	0.0485214	EE
ENSG00000139496	0.384839	741	0.048587	EE
ENSG00000184702	0.384834	742	0.0486525	EE
ENSG00000158856	0.384811	743	0.0487181	EE
ENSG00000112697	0.38478	744	0.0487837	EE
ENSG00000178719	0.384764	745	0.0488493	EE
ENSG00000228002	0.384733	746	0.0489148	EE
ENSG00000118369	0.384729	747	0.0489804	EE
ENSG00000117505	0.384714	748	0.049046	EE
ENSG00000198892	0.384677	749	0.0491115	EE
ENSG00000213189	0.384642	750	0.0491771	EE
ENSG00000146216	0.384599	751	0.0492427	EE
ENSG00000197530	0.384575	752	0.0493082	EE
ENSG00000250492	0.384546	753	0.0493738	EE
ENSG00000095066	0.384507	754	0.0494394	EE
ENSG00000166546	0.384444	755	0.049505	EE
ENSG00000088808	0.384409	756	0.0495705	EE
ENSG00000130348	0.384386	757	0.0496361	EE
ENSG00000180776	0.384383	758	0.0497017	EE
ENSG00000177239	0.384335	759	0.0497672	EE
ENSG00000176956	0.384283	760	0.0498328	EE
ENSG00000236472	0.384234	761	0.0498984	EE
ENSG00000115816	0.384188	762	0.0499639	EE
ENSG00000104177	0.384168	763	0.0500295	EE
ENSG00000197006	0.38415	764	0.0500951	EE
ENSG00000104660	0.384122	765	0.0501606	EE
ENSG00000171368	0.384106	766	0.0502262	EE
ENSG00000169251	0.384072	767	0.0502918	EE
ENSG00000256028	0.384034	768	0.0503574	EE
ENSG00000118094	0.384032	769	0.0504229	EE
ENSG00000167123	0.384028	770	0.0504885	EE
ENSG00000111880	0.38397	771	0.0505541	EE
ENSG00000163795	0.383965	772	0.0506196	EE
ENSG00000197070	0.383927	773	0.0506852	EE
ENSG00000205923	0.383912	774	0.0507508	EE
ENSG00000158691	0.383883	775	0.0508163	EE
ENSG00000244462	0.383864	776	0.0508819	EE
ENSG00000142864	0.383852	777	0.0509475	EE
ENSG00000166181	0.383852	778	0.051013	EE
ENSG00000198816	0.383838	779	0.0510786	EE
ENSG00000240230	0.383835	780	0.0511442	EE
ENSG00000197150	0.383799	781	0.0512098	EE
ENSG00000248873	0.383751	782	0.0512753	EE
ENSG00000172292	0.383745	783	0.0513409	EE
ENSG00000105963	0.383714	784	0.0514065	EE
ENSG00000171681	0.383614	785	0.051472	EE
ENSG00000147144	0.383598	786	0.0515376	EE
ENSG00000133275	0.38357	787	0.0516032	EE
ENSG00000130702	0.383553	788	0.0516687	EE
ENSG00000166037	0.383547	789	0.0517343	EE
ENSG00000149761	0.383476	790	0.0517999	EE
ENSG00000126005	0.383461	791	0.0518655	EE
ENSG00000204851	0.383404	792	0.051931	EE
ENSG00000225670	0.383383	793	0.0519966	EE
ENSG00000234558	0.38334	794	0.0520622	EE
ENSG00000111802	0.383294	795	0.0521277	EE
ENSG00000164975	0.383233	796	0.0521933	EE
ENSG00000163281	0.38318	797	0.0522589	EE
ENSG00000102882	0.383145	798	0.0523244	EE
ENSG00000071889	0.383135	799	0.05239	EE
ENSG00000236686	0.383074	800	0.0524556	EE
ENSG00000183475	0.383046	801	0.0525211	EE
ENSG00000108443	0.383042	802	0.0525867	EE
ENSG00000080815	0.383028	803	0.0526523	EE
ENSG00000243789	0.382938	804	0.0527179	EE
ENSG00000081386	0.382933	805	0.0527834	EE
ENSG00000164284	0.382881	806	0.052849	EE
ENSG00000162607	0.382832	807	0.0529146	EE
ENSG00000147274	0.382816	808	0.0529801	EE
ENSG00000160445	0.382812	809	0.0530457	EE
ENSG00000089847	0.382811	810	0.0531113	EE
ENSG00000168283	0.382701	811	0.0531768	EE
ENSG00000166170	0.382698	812	0.0532424	EE
ENSG00000116062	0.382678	813	0.053308	EE
ENSG00000101782	0.382675	814	0.0533735	EE
ENSG00000106460	0.382672	815	0.0534391	EE
ENSG00000213516	0.38267	816	0.0535047	EE
ENSG00000146476	0.382659	817	0.0535703	EE
ENSG00000135913	0.382619	818	0.0536358	EE
ENSG00000235251	0.382611	819	0.0537014	EE
ENSG00000164603	0.382548	820	0.053767	EE
ENSG00000141646	0.382545	821	0.0538325	EE
ENSG00000227344	0.382543	822	0.0538981	EE
ENSG00000198853	0.382514	823	0.0539637	EE
ENSG00000174953	0.38248	824	0.0540292	EE
ENSG00000155287	0.382458	825	0.0540948	EE
ENSG00000144909	0.382377	826	0.0541604	EE
ENSG00000127124	0.382364	827	0.054226	EE
ENSG00000105464	0.382343	828	0.0542915	EE
ENSG00000197323	0.382323	829	0.0543571	EE
ENSG00000140688	0.382313	830	0.0544227	EE
ENSG00000173473	0.382307	831	0.0544882	EE
ENSG00000164654	0.382288	832	0.0545538	EE
ENSG00000115091	0.382253	833	0.0546194	EE
ENSG00000198933	0.382207	834	0.0546849	EE
ENSG00000166793	0.382182	835	0.0547505	EE
ENSG00000182827	0.382164	836	0.0548161	EE
ENSG00000146826	0.382136	837	0.0548816	EE
ENSG00000073614	0.382098	838	0.0549472	EE
ENSG00000186448	0.382077	839	0.0550128	EE
ENSG00000118246	0.382055	840	0.0550784	EE
ENSG00000162458	0.382044	841	0.0551439	EE
ENSG00000198915	0.382039	842	0.0552095	EE
ENSG00000198315	0.382013	843	0.0552751	EE
ENSG00000143797	0.382005	844	0.0553406	EE
ENSG00000228941	0.381963	845	0.0554062	EE
ENSG00000213339	0.381906	846	0.0554718	EE
ENSG00000257622	0.381898	847	0.0555373	EE
ENSG00000218890	0.38189	848	0.0556029	EE
ENSG00000117222	0.381873	849	0.0556685	EE
ENSG00000183317	0.381831	850	0.0557341	EE
ENSG00000180155	0.381756	851	0.0557996	EE
ENSG00000149809	0.381756	852	0.0558652	EE
ENSG00000111077	0.381705	853	0.0559308	EE
ENSG00000183171	0.381682	854	0.0559963	EE
ENSG00000119283	0.381586	855	0.0560619	EE
ENSG00000203880	0.381496	856	0.0561275	EE
ENSG00000174672	0.381492	857	0.056193	EE
ENSG00000158806	0.381476	858	0.0562586	EE
ENSG00000105968	0.381469	859	0.0563242	EE
ENSG00000136807	0.381462	860	0.0563897	EE
ENSG00000030066	0.381453	861	0.0564553	EE
ENSG00000106012	0.381452	862	0.0565209	EE
ENSG00000165553	0.381429	863	0.0565865	EE
ENSG00000227581	0.381428	864	0.056652	EE
ENSG00000149927	0.381388	865	0.0567176	EE
ENSG00000134780	0.381352	866	0.0567832	EE
ENSG00000131748	0.381347	867	0.0568487	EE
ENSG00000155096	0.381333	868	0.0569143	EE
ENSG00000234194	0.381311	869	0.0569799	EE
ENSG00000168564	0.381263	870	0.0570454	EE
ENSG00000225022	0.381254	871	0.057111	EE
ENSG00000116641	0.381252	872	0.0571766	EE
ENSG00000100749	0.381109	873	0.0572421	EE
ENSG00000138138	0.381106	874	0.0573077	EE
ENSG00000010244	0.381057	875	0.0573733	EE
ENSG00000174669	0.381008	876	0.0574389	EE
ENSG00000099949	0.38098	877	0.0575044	EE
ENSG00000163462	0.380923	878	0.05757	EE
ENSG00000164291	0.380917	879	0.0576356	EE
ENSG00000213799	0.3809	880	0.0577011	EE
ENSG00000172985	0.380882	881	0.0577667	EE
ENSG00000170144	0.380832	882	0.0578323	EE
ENSG00000137880	0.380767	883	0.0578978	EE
ENSG00000088930	0.380748	884	0.0579634	EE
ENSG00000058729	0.380712	885	0.058029	EE
ENSG00000178694	0.380701	886	0.0580946	EE
ENSG00000114098	0.380679	887	0.0581601	EE
ENSG00000204564	0.380658	888	0.0582257	EE
ENSG00000104164	0.380646	889	0.0582913	EE
ENSG00000130590	0.38064	890	0.0583568	EE
ENSG00000126107	0.380618	891	0.0584224	EE
ENSG00000104998	0.380593	892	0.058488	EE
ENSG00000164934	0.380565	893	0.0585535	EE
ENSG00000242140	0.380564	894	0.0586191	EE
ENSG00000159873	0.380541	895	0.0586847	EE
ENSG00000197461	0.380519	896	0.0587502	EE
ENSG00000142330	0.380503	897	0.0588158	EE
ENSG00000117569	0.380469	898	0.0588814	EE
ENSG00000124915	0.380462	899	0.058947	EE
ENSG00000234882	0.380454	900	0.0590125	EE
ENSG00000255073	0.380453	901	0.0590781	EE
ENSG00000174521	0.380403	902	0.0591437	EE
ENSG00000107130	0.3804	903	0.0592092	EE
ENSG00000134072	0.38039	904	0.0592748	EE
ENSG00000198093	0.380347	905	0.0593404	EE
ENSG00000148835	0.380321	906	0.0594059	EE
ENSG00000186501	0.380312	907	0.0594715	EE
ENSG00000109133	0.380305	908	0.0595371	EE
ENSG00000105290	0.380259	909	0.0596026	EE
ENSG00000176720	0.380246	910	0.0596682	EE
ENSG00000153936	0.380245	911	0.0597338	EE
ENSG00000148362	0.380232	912	0.0597994	EE
ENSG00000230409	0.380207	913	0.0598649	EE
ENSG00000138386	0.380174	914	0.0599305	EE
ENSG00000115421	0.380128	915	0.0599961	EE
ENSG00000096063	0.380111	916	0.0600616	EE
ENSG00000116668	0.380092	917	0.0601272	EE
ENSG00000153914	0.380088	918	0.0601928	EE
ENSG00000125746	0.380067	919	0.0602583	EE
ENSG00000109381	0.380059	920	0.0603239	EE
ENSG00000032219	0.380021	921	0.0603895	EE
ENSG00000259248	0.380007	922	0.0604551	EE
ENSG00000101940	0.380005	923	0.0605206	EE
ENSG00000117500	0.380001	924	0.0605862	EE
ENSG00000162441	0.379984	925	0.0606518	EE
ENSG00000121774	0.379943	926	0.0607173	EE
ENSG00000258964	0.379914	927	0.0607829	EE
ENSG00000184545	0.379889	928	0.0608485	EE
ENSG00000126858	0.37988	929	0.060914	EE
ENSG00000174695	0.379833	930	0.0609796	EE
ENSG00000136280	0.379827	931	0.0610452	EE
ENSG00000103174	0.379813	932	0.0611107	EE
ENSG00000198464	0.379733	933	0.0611763	EE
ENSG00000187109	0.379718	934	0.0612419	EE
ENSG00000256225	0.37971	935	0.0613075	EE
ENSG00000155561	0.379685	936	0.061373	EE
ENSG00000151422	0.379666	937	0.0614386	EE
ENSG00000126773	0.37966	938	0.0615042	EE
ENSG00000087085	0.37966	939	0.0615697	EE
ENSG00000178922	0.37964	940	0.0616353	EE
ENSG00000116254	0.379638	941	0.0617009	EE
ENSG00000040341	0.379616	942	0.0617664	EE
ENSG00000255529	0.379616	943	0.061832	EE
ENSG00000168096	0.379586	944	0.0618976	EE
ENSG00000111676	0.379561	945	0.0619631	EE
ENSG00000196911	0.379534	946	0.0620287	EE
ENSG00000129355	0.379528	947	0.0620943	EE
ENSG00000185519	0.379528	948	0.0621599	EE
ENSG00000078747	0.379499	949	0.0622254	EE
ENSG00000203618	0.379474	950	0.062291	EE
ENSG00000237161	0.379453	951	0.0623566	EE
ENSG00000196247	0.37944	952	0.0624221	EE
ENSG00000012174	0.379401	953	0.0624877	EE
ENSG00000179292	0.379394	954	0.0625533	EE
ENSG00000198837	0.379389	955	0.0626188	EE
ENSG00000172995	0.379376	956	0.0626844	EE
ENSG00000083807	0.379372	957	0.06275	EE
ENSG00000073169	0.379357	958	0.0628156	EE
ENSG00000049769	0.379345	959	0.0628811	EE
ENSG00000103227	0.379332	960	0.0629467	EE
ENSG00000109606	0.379326	961	0.0630123	EE
ENSG00000182749	0.379296	962	0.0630778	EE
ENSG00000153879	0.37923	963	0.0631434	EE
ENSG00000223984	0.379215	964	0.063209	EE
ENSG00000119559	0.379169	965	0.0632745	EE
ENSG00000148153	0.379163	966	0.0633401	EE
ENSG00000180901	0.379104	967	0.0634057	EE
ENSG00000104833	0.379072	968	0.0634712	EE
ENSG00000136560	0.379042	969	0.0635368	EE
ENSG00000198538	0.378998	970	0.0636024	EE
ENSG00000162522	0.378917	971	0.063668	EE
ENSG00000256586	0.378876	972	0.0637335	EE
ENSG00000117528	0.378874	973	0.0637991	EE
ENSG00000168813	0.378868	974	0.0638647	EE
ENSG00000198554	0.378842	975	0.0639302	EE
ENSG00000231615	0.378755	976	0.0639958	EE
ENSG00000108556	0.378712	977	0.0640614	EE
ENSG00000105662	0.378698	978	0.0641269	EE
ENSG00000116747	0.378697	979	0.0641925	EE
ENSG00000068878	0.378691	980	0.0642581	EE
ENSG00000198380	0.37867	981	0.0643237	EE
ENSG00000229729	0.378625	982	0.0643892	EE
ENSG00000145431	0.37861	983	0.0644548	EE
ENSG00000167371	0.378609	984	0.0645204	EE
ENSG00000047932	0.378593	985	0.0645859	EE
ENSG00000132361	0.37852	986	0.0646515	EE
ENSG00000172350	0.378495	987	0.0647171	EE
ENSG00000119965	0.378489	988	0.0647826	EE
ENSG00000189079	0.378486	989	0.0648482	EE
ENSG00000144591	0.378398	990	0.0649138	EE
ENSG00000245410	0.378379	991	0.0649793	EE
ENSG00000040608	0.378341	992	0.0650449	EE
ENSG00000225465	0.378327	993	0.0651105	EE
ENSG00000181513	0.378284	994	0.0651761	EE
ENSG00000128965	0.378217	995	0.0652416	EE
ENSG00000164941	0.378215	996	0.0653072	EE
ENSG00000108784	0.378168	997	0.0653728	EE
ENSG00000185215	0.378151	998	0.0654383	EE
ENSG00000170677	0.378142	999	0.0655039	EE
ENSG00000175322	0.378138	1000	0.0655695	EE
ENSG00000102901	0.378109	1001	0.065635	EE
ENSG00000146247	0.37809	1002	0.0657006	EE
ENSG00000089234	0.378059	1003	0.0657662	EE
ENSG00000177485	0.378014	1004	0.0658317	EE
ENSG00000197563	0.378013	1005	0.0658973	EE
ENSG00000152969	0.378011	1006	0.0659629	EE
ENSG00000136274	0.377999	1007	0.0660285	EE
ENSG00000184005	0.377989	1008	0.066094	EE
ENSG00000145214	0.377964	1009	0.0661596	EE
ENSG00000116750	0.377932	1010	0.0662252	EE
ENSG00000160753	0.377918	1011	0.0662907	EE
ENSG00000159882	0.377862	1012	0.0663563	EE
ENSG00000166233	0.377827	1013	0.0664219	EE
ENSG00000087502	0.377819	1014	0.0664874	EE
ENSG00000156860	0.377806	1015	0.066553	EE
ENSG00000162374	0.377654	1016	0.0666186	EE
ENSG00000256453	0.377635	1017	0.0666842	EE
ENSG00000125503	0.377634	1018	0.0667497	EE
ENSG00000131584	0.377607	1019	0.0668153	EE
ENSG00000100036	0.377575	1020	0.0668809	EE
ENSG00000163683	0.377564	1021	0.0669464	EE
ENSG00000177697	0.377542	1022	0.067012	EE
ENSG00000145365	0.377536	1023	0.0670776	EE
ENSG00000168438	0.377515	1024	0.0671431	EE
ENSG00000104331	0.377508	1025	0.0672087	EE
ENSG00000137103	0.377473	1026	0.0672743	EE
ENSG00000146828	0.377465	1027	0.0673398	EE
ENSG00000154380	0.377407	1028	0.0674054	EE
ENSG00000103145	0.377357	1029	0.067471	EE
ENSG00000259006	0.377354	1030	0.0675366	EE
ENSG00000163888	0.377336	1031	0.0676021	EE
ENSG00000096717	0.377333	1032	0.0676677	EE
ENSG00000146802	0.377331	1033	0.0677333	EE
ENSG00000143889	0.37731	1034	0.0677988	EE
ENSG00000102225	0.37729	1035	0.0678644	EE
ENSG00000145242	0.377284	1036	0.06793	EE
ENSG00000105220	0.377223	1037	0.0679955	EE
ENSG00000172939	0.377162	1038	0.0680611	EE
ENSG00000171566	0.377149	1039	0.0681267	EE
ENSG00000112511	0.377058	1040	0.0681922	EE
ENSG00000259378	0.377048	1041	0.0682578	EE
ENSG00000118873	0.377034	1042	0.0683234	EE
ENSG00000232040	0.377009	1043	0.068389	EE
ENSG00000183615	0.377002	1044	0.0684545	EE
ENSG00000180138	0.376994	1045	0.0685201	EE
ENSG00000166257	0.37699	1046	0.0685857	EE
ENSG00000076685	0.376987	1047	0.0686512	EE
ENSG00000232499	0.376936	1048	0.0687168	EE
ENSG00000244881	0.376929	1049	0.0687824	EE
ENSG00000124596	0.376918	1050	0.0688479	EE
ENSG00000184305	0.376897	1051	0.0689135	EE
ENSG00000152240	0.376857	1052	0.0689791	EE
ENSG00000107872	0.376836	1053	0.0690447	EE
ENSG00000061676	0.376819	1054	0.0691102	EE
ENSG00000155093	0.376797	1055	0.0691758	EE
ENSG00000175573	0.376769	1056	0.0692414	EE
ENSG00000151239	0.376721	1057	0.0693069	EE
ENSG00000143324	0.376712	1058	0.0693725	EE
ENSG00000139182	0.376662	1059	0.0694381	EE
ENSG00000004660	0.376655	1060	0.0695036	EE
ENSG00000121542	0.376654	1061	0.0695692	EE
ENSG00000170836	0.376643	1062	0.0696348	EE
ENSG00000205356	0.376634	1063	0.0697003	EE
ENSG00000198553	0.376557	1064	0.0697659	EE
ENSG00000158716	0.376542	1065	0.0698315	EE
ENSG00000103723	0.37652	1066	0.0698971	EE
ENSG00000074276	0.376446	1067	0.0699626	EE
ENSG00000240771	0.376444	1068	0.0700282	EE
ENSG00000130540	0.37642	1069	0.0700938	EE
ENSG00000136002	0.376386	1070	0.0701593	EE
ENSG00000109171	0.376309	1071	0.0702249	EE
ENSG00000222019	0.37628	1072	0.0702905	EE
ENSG00000124574	0.376233	1073	0.070356	EE
ENSG00000147905	0.376201	1074	0.0704216	EE
ENSG00000139946	0.376198	1075	0.0704872	EE
ENSG00000235024	0.376165	1076	0.0705528	EE
ENSG00000196305	0.376155	1077	0.0706183	EE
ENSG00000165698	0.376153	1078	0.0706839	EE
ENSG00000158863	0.376147	1079	0.0707495	EE
ENSG00000170456	0.376072	1080	0.070815	EE
ENSG00000091622	0.376071	1081	0.0708806	EE
ENSG00000170949	0.376062	1082	0.0709462	EE
ENSG00000205089	0.376036	1083	0.0710117	EE
ENSG00000136231	0.375972	1084	0.0710773	EE
ENSG00000198683	0.375964	1085	0.0711429	EE
ENSG00000196591	0.375931	1086	0.0712084	EE
ENSG00000168970	0.375915	1087	0.071274	EE
ENSG00000063601	0.375915	1088	0.0713396	EE
ENSG00000211584	0.375887	1089	0.0714052	EE
ENSG00000257033	0.375877	1090	0.0714707	EE
ENSG00000177888	0.375868	1091	0.0715363	EE
ENSG00000079313	0.375861	1092	0.0716019	EE
ENSG00000254729	0.375841	1093	0.0716674	EE
ENSG00000102317	0.375835	1094	0.071733	EE
ENSG00000060971	0.375816	1095	0.0717986	EE
ENSG00000120899	0.375812	1096	0.0718641	EE
ENSG00000127666	0.375799	1097	0.0719297	EE
ENSG00000113300	0.375791	1098	0.0719953	EE
ENSG00000150776	0.375775	1099	0.0720608	EE
ENSG00000164327	0.375775	1100	0.0721264	EE
ENSG00000076053	0.37572	1101	0.072192	EE
ENSG00000140675	0.375674	1102	0.0722576	EE
ENSG00000122779	0.375665	1103	0.0723231	EE
ENSG00000124140	0.375633	1104	0.0723887	EE
ENSG00000243547	0.375631	1105	0.0724543	EE
ENSG00000085721	0.375628	1106	0.0725198	EE
ENSG00000156990	0.375611	1107	0.0725854	EE
ENSG00000105429	0.375608	1108	0.072651	EE
ENSG00000151611	0.375597	1109	0.0727165	EE
ENSG00000179611	0.375544	1110	0.0727821	EE
ENSG00000221946	0.375533	1111	0.0728477	EE
ENSG00000157693	0.375531	1112	0.0729133	EE
ENSG00000161395	0.375521	1113	0.0729788	EE
ENSG00000133243	0.375507	1114	0.0730444	EE
ENSG00000189042	0.375495	1115	0.07311	EE
ENSG00000131023	0.375459	1116	0.0731755	EE
ENSG00000174871	0.375451	1117	0.0732411	EE
ENSG00000065989	0.375425	1118	0.0733067	EE
ENSG00000253368	0.375412	1119	0.0733722	EE
ENSG00000110881	0.375412	1120	0.0734378	EE
ENSG00000092199	0.375404	1121	0.0735034	EE
ENSG00000130489	0.375365	1122	0.0735689	EE
ENSG00000162302	0.375325	1123	0.0736345	EE
ENSG00000145194	0.375302	1124	0.0737001	EE
ENSG00000160460	0.375244	1125	0.0737657	EE
ENSG00000169018	0.3752	1126	0.0738312	EE
ENSG00000173801	0.375195	1127	0.0738968	EE
ENSG00000178163	0.375162	1128	0.0739624	EE
ENSG00000134987	0.375155	1129	0.0740279	EE
ENSG00000115145	0.375146	1130	0.0740935	EE
ENSG00000171700	0.375112	1131	0.0741591	EE
ENSG00000188026	0.37508	1132	0.0742246	EE
ENSG00000177706	0.375075	1133	0.0742902	EE
ENSG00000115252	0.375043	1134	0.0743558	EE
ENSG00000117411	0.37501	1135	0.0744213	EE
ENSG00000205090	0.37496	1136	0.0744869	EE
ENSG00000090565	0.374932	1137	0.0745525	EE
ENSG00000139725	0.374917	1138	0.0746181	EE
ENSG00000105701	0.374862	1139	0.0746836	EE
ENSG00000165119	0.374838	1140	0.0747492	EE
ENSG00000197894	0.374837	1141	0.0748148	EE
ENSG00000073921	0.374794	1142	0.0748803	EE
ENSG00000065054	0.374794	1143	0.0749459	EE
ENSG00000162928	0.374764	1144	0.0750115	EE
ENSG00000113638	0.37473	1145	0.075077	EE
ENSG00000067334	0.374643	1146	0.0751426	EE
ENSG00000092201	0.374636	1147	0.0752082	EE
ENSG00000109332	0.374554	1148	0.0752738	EE
ENSG00000164543	0.374542	1149	0.0753393	EE
ENSG00000097046	0.374532	1150	0.0754049	EE
ENSG00000125944	0.374515	1151	0.0754705	EE
ENSG00000237938	0.374511	1152	0.075536	EE
ENSG00000103426	0.374497	1153	0.0756016	EE
ENSG00000157764	0.374493	1154	0.0756672	EE
ENSG00000187231	0.374458	1155	0.0757327	EE
ENSG00000178913	0.374439	1156	0.0757983	EE
ENSG00000148384	0.374439	1157	0.0758639	EE
ENSG00000169684	0.374383	1158	0.0759294	EE
ENSG00000131187	0.374378	1159	0.075995	EE
ENSG00000205867	0.37437	1160	0.0760606	EE
ENSG00000115266	0.374359	1161	0.0761262	EE
ENSG00000088387	0.374339	1162	0.0761917	EE
ENSG00000128585	0.374319	1163	0.0762573	EE
ENSG00000111052	0.374303	1164	0.0763229	EE
ENSG00000066455	0.374284	1165	0.0763884	EE
ENSG00000136891	0.374277	1166	0.076454	EE
ENSG00000115524	0.374268	1167	0.0765196	EE
ENSG00000008735	0.374241	1168	0.0765851	EE
ENSG00000123106	0.37422	1169	0.0766507	EE
ENSG00000090020	0.37419	1170	0.0767163	EE
ENSG00000203685	0.374174	1171	0.0767819	EE
ENSG00000197380	0.374171	1172	0.0768474	EE
ENSG00000159131	0.374167	1173	0.076913	EE
ENSG00000153767	0.374163	1174	0.0769786	EE
ENSG00000148948	0.374159	1175	0.0770441	EE
ENSG00000139505	0.374123	1176	0.0771097	EE
ENSG00000122507	0.374089	1177	0.0771753	EE
ENSG00000071189	0.374086	1178	0.0772408	EE
ENSG00000197771	0.374027	1179	0.0773064	EE
ENSG00000239697	0.374011	1180	0.077372	EE
ENSG00000125648	0.374006	1181	0.0774375	EE
ENSG00000152214	0.373974	1182	0.0775031	EE
ENSG00000134001	0.373966	1183	0.0775687	EE
ENSG00000113597	0.373952	1184	0.0776343	EE
ENSG00000163126	0.373945	1185	0.0776998	EE
ENSG00000186020	0.37391	1186	0.0777654	EE
ENSG00000101098	0.373881	1187	0.077831	EE
ENSG00000136758	0.373852	1188	0.0778965	EE
ENSG00000166128	0.373851	1189	0.0779621	EE
ENSG00000226937	0.373843	1190	0.0780277	EE
ENSG00000215937	0.373833	1191	0.0780932	EE
ENSG00000154114	0.373824	1192	0.0781588	EE
ENSG00000136928	0.373792	1193	0.0782244	EE
ENSG00000226723	0.373765	1194	0.0782899	EE
ENSG00000184517	0.373739	1195	0.0783555	EE
ENSG00000225008	0.373699	1196	0.0784211	EE
ENSG00000067248	0.373691	1197	0.0784867	EE
ENSG00000167930	0.373677	1198	0.0785522	EE
ENSG00000114520	0.373676	1199	0.0786178	EE
ENSG00000064102	0.373652	1200	0.0786834	EE
ENSG00000142892	0.373633	1201	0.0787489	EE
ENSG00000174943	0.373584	1202	0.0788145	EE
ENSG00000237931	0.373562	1203	0.0788801	EE
ENSG00000229165	0.373494	1204	0.0789456	EE
ENSG00000103415	0.373492	1205	0.0790112	EE
ENSG00000078618	0.373489	1206	0.0790768	EE
ENSG00000001167	0.373483	1207	0.0791424	EE
ENSG00000197857	0.37345	1208	0.0792079	EE
ENSG00000115970	0.373422	1209	0.0792735	EE
ENSG00000104343	0.373363	1210	0.0793391	EE
ENSG00000144306	0.373352	1211	0.0794046	EE
ENSG00000143434	0.373336	1212	0.0794702	EE
ENSG00000198604	0.373309	1213	0.0795358	EE
ENSG00000105750	0.373273	1214	0.0796013	EE
ENSG00000169783	0.37321	1215	0.0796669	EE
ENSG00000119314	0.373192	1216	0.0797325	EE
ENSG00000131398	0.373171	1217	0.079798	EE
ENSG00000155980	0.373124	1218	0.0798636	EE
ENSG00000127220	0.373089	1219	0.0799292	EE
ENSG00000156273	0.373062	1220	0.0799948	EE
ENSG00000140455	0.373042	1221	0.0800603	EE
ENSG00000142556	0.373036	1222	0.0801259	EE
ENSG00000179021	0.373018	1223	0.0801915	EE
ENSG00000198925	0.373013	1224	0.080257	EE
ENSG00000121644	0.373012	1225	0.0803226	EE
ENSG00000112541	0.372923	1226	0.0803882	EE
ENSG00000155975	0.3729	1227	0.0804537	EE
ENSG00000109805	0.372863	1228	0.0805193	EE
ENSG00000134970	0.372784	1229	0.0805849	EE
ENSG00000235314	0.372752	1230	0.0806504	EE
ENSG00000162188	0.372718	1231	0.080716	EE
ENSG00000151233	0.372702	1232	0.0807816	EE
ENSG00000154473	0.372697	1233	0.0808472	EE
ENSG00000087053	0.372683	1234	0.0809127	EE
ENSG00000165195	0.372662	1235	0.0809783	EE
ENSG00000228717	0.372651	1236	0.0810439	EE
ENSG00000134077	0.372615	1237	0.0811094	EE
ENSG00000013503	0.372615	1238	0.081175	EE
ENSG00000048649	0.372589	1239	0.0812406	EE
ENSG00000233930	0.372581	1240	0.0813061	EE
ENSG00000176058	0.372548	1241	0.0813717	EE
ENSG00000107362	0.37254	1242	0.0814373	EE
ENSG00000072135	0.372525	1243	0.0815029	EE
ENSG00000067057	0.372486	1244	0.0815684	EE
ENSG00000063761	0.372357	1245	0.081634	EE
ENSG00000172375	0.372356	1246	0.0816996	EE
ENSG00000121769	0.372356	1247	0.0817651	EE
ENSG00000160539	0.372352	1248	0.0818307	EE
ENSG00000101220	0.372328	1249	0.0818963	EE
ENSG00000174282	0.372277	1250	0.0819618	EE
ENSG00000168397	0.372227	1251	0.0820274	EE
ENSG00000198900	0.372183	1252	0.082093	EE
ENSG00000163807	0.372124	1253	0.0821585	EE
ENSG00000230097	0.372098	1254	0.0822241	EE
ENSG00000140350	0.372057	1255	0.0822897	EE
ENSG00000255108	0.372048	1256	0.0823553	EE
ENSG00000145362	0.372038	1257	0.0824208	EE
ENSG00000033800	0.372037	1258	0.0824864	EE
ENSG00000123684	0.371978	1259	0.082552	EE
ENSG00000185504	0.37192	1260	0.0826175	EE
ENSG00000140993	0.371916	1261	0.0826831	EE
ENSG00000187486	0.371877	1262	0.0827487	EE
ENSG00000122679	0.371857	1263	0.0828142	EE
ENSG00000099625	0.37185	1264	0.0828798	EE
ENSG00000116691	0.371846	1265	0.0829454	EE
ENSG00000204314	0.371803	1266	0.083011	EE
ENSG00000142303	0.371745	1267	0.0830765	EE
ENSG00000187607	0.371736	1268	0.0831421	EE
ENSG00000118412	0.371732	1269	0.0832077	EE
ENSG00000173020	0.371712	1270	0.0832732	EE
ENSG00000125962	0.371703	1271	0.0833388	EE
ENSG00000101210	0.371687	1272	0.0834044	EE
ENSG00000178233	0.371661	1273	0.0834699	EE
ENSG00000152242	0.371654	1274	0.0835355	EE
ENSG00000170606	0.371593	1275	0.0836011	EE
ENSG00000177197	0.371581	1276	0.0836666	EE
ENSG00000227500	0.371576	1277	0.0837322	EE
ENSG00000119684	0.371544	1278	0.0837978	EE
ENSG00000129084	0.371526	1279	0.0838634	EE
ENSG00000130311	0.371511	1280	0.0839289	EE
ENSG00000223427	0.371505	1281	0.0839945	EE
ENSG00000141542	0.371496	1282	0.0840601	EE
ENSG00000188428	0.371492	1283	0.0841256	EE
ENSG00000135974	0.371448	1284	0.0841912	EE
ENSG00000086506	0.371411	1285	0.0842568	EE
ENSG00000178209	0.371407	1286	0.0843223	EE
ENSG00000171992	0.371404	1287	0.0843879	EE
ENSG00000256238	0.371398	1288	0.0844535	EE
ENSG00000142235	0.371382	1289	0.084519	EE
ENSG00000086598	0.371381	1290	0.0845846	EE
ENSG00000069248	0.37138	1291	0.0846502	EE
ENSG00000163704	0.371368	1292	0.0847158	EE
ENSG00000243279	0.371356	1293	0.0847813	EE
ENSG00000154222	0.371356	1294	0.0848469	EE
ENSG00000058804	0.371311	1295	0.0849125	EE
ENSG00000163026	0.371306	1296	0.084978	EE
ENSG00000183166	0.371215	1297	0.0850436	EE
ENSG00000177613	0.371195	1298	0.0851092	EE
ENSG00000170471	0.371184	1299	0.0851747	EE
ENSG00000125447	0.371141	1300	0.0852403	EE
ENSG00000198836	0.371134	1301	0.0853059	EE
ENSG00000228466	0.371078	1302	0.0853715	EE
ENSG00000139146	0.371077	1303	0.085437	EE
ENSG00000164088	0.370994	1304	0.0855026	EE
ENSG00000055917	0.370955	1305	0.0855682	EE
ENSG00000129194	0.370927	1306	0.0856337	EE
ENSG00000117620	0.370905	1307	0.0856993	EE
ENSG00000135333	0.37089	1308	0.0857649	EE
ENSG00000138182	0.370868	1309	0.0858304	EE
ENSG00000073711	0.370866	1310	0.085896	EE
ENSG00000147488	0.370797	1311	0.0859616	EE
ENSG00000126822	0.370794	1312	0.0860271	EE
ENSG00000249485	0.370781	1313	0.0860927	EE
ENSG00000197779	0.370769	1314	0.0861583	EE
ENSG00000139163	0.370757	1315	0.0862239	EE
ENSG00000147533	0.370705	1316	0.0862894	EE
ENSG00000255112	0.370682	1317	0.086355	EE
ENSG00000259316	0.370679	1318	0.0864206	EE
ENSG00000155330	0.370653	1319	0.0864861	EE
ENSG00000230956	0.370645	1320	0.0865517	EE
ENSG00000166073	0.370617	1321	0.0866173	EE
ENSG00000165512	0.370612	1322	0.0866828	EE
ENSG00000143630	0.370573	1323	0.0867484	EE
ENSG00000164209	0.370544	1324	0.086814	EE
ENSG00000168000	0.370513	1325	0.0868795	EE
ENSG00000138293	0.37051	1326	0.0869451	EE
ENSG00000118496	0.370502	1327	0.0870107	EE
ENSG00000147862	0.370483	1328	0.0870763	EE
ENSG00000186998	0.370475	1329	0.0871418	EE
ENSG00000116871	0.370458	1330	0.0872074	EE
ENSG00000005379	0.370421	1331	0.087273	EE
ENSG00000171148	0.3704	1332	0.0873385	EE
ENSG00000138442	0.370394	1333	0.0874041	EE
ENSG00000189203	0.370344	1334	0.0874697	EE
ENSG00000181104	0.370327	1335	0.0875352	EE
ENSG00000129317	0.370294	1336	0.0876008	EE
ENSG00000115561	0.370293	1337	0.0876664	EE
ENSG00000163870	0.370218	1338	0.087732	EE
ENSG00000114646	0.3702	1339	0.0877975	EE
ENSG00000006025	0.370176	1340	0.0878631	EE
ENSG00000113712	0.370135	1341	0.0879287	EE
ENSG00000136518	0.37013	1342	0.0879942	EE
ENSG00000227368	0.370125	1343	0.0880598	EE
ENSG00000182831	0.370089	1344	0.0881254	EE
ENSG00000184635	0.36999	1345	0.0881909	EE
ENSG00000213962	0.369971	1346	0.0882565	EE
ENSG00000164609	0.369949	1347	0.0883221	EE
ENSG00000171798	0.369924	1348	0.0883876	EE
ENSG00000165410	0.369916	1349	0.0884532	EE
ENSG00000257653	0.369894	1350	0.0885188	EE
ENSG00000120314	0.36987	1351	0.0885844	EE
ENSG00000139517	0.369842	1352	0.0886499	EE
ENSG00000168612	0.369832	1353	0.0887155	EE
ENSG00000004487	0.369779	1354	0.0887811	EE
ENSG00000183828	0.369768	1355	0.0888466	EE
ENSG00000196233	0.369746	1356	0.0889122	EE
ENSG00000132881	0.369684	1357	0.0889778	EE
ENSG00000036549	0.369648	1358	0.0890433	EE
ENSG00000162729	0.369606	1359	0.0891089	EE
ENSG00000198887	0.369601	1360	0.0891745	EE
ENSG00000140382	0.369591	1361	0.08924	EE
ENSG00000080345	0.36957	1362	0.0893056	EE
ENSG00000215179	0.369528	1363	0.0893712	EE
ENSG00000116544	0.3695	1364	0.0894368	EE
ENSG00000118620	0.369485	1365	0.0895023	EE
ENSG00000198252	0.369483	1366	0.0895679	EE
ENSG00000155329	0.369481	1367	0.0896335	EE
ENSG00000128250	0.369476	1368	0.089699	EE
ENSG00000130821	0.369442	1369	0.0897646	EE
ENSG00000063245	0.36943	1370	0.0898302	EE
ENSG00000204611	0.36941	1371	0.0898957	EE
ENSG00000012963	0.369397	1372	0.0899613	EE
ENSG00000100263	0.369394	1373	0.0900269	EE
ENSG00000177169	0.369349	1374	0.0900925	EE
ENSG00000099992	0.369345	1375	0.090158	EE
ENSG00000257913	0.369336	1376	0.0902236	EE
ENSG00000141522	0.369331	1377	0.0902892	EE
ENSG00000158792	0.369316	1378	0.0903547	EE
ENSG00000143702	0.369259	1379	0.0904203	EE
ENSG00000227484	0.369229	1380	0.0904859	EE
ENSG00000181585	0.369209	1381	0.0905514	EE
ENSG00000116604	0.369206	1382	0.090617	EE
ENSG00000122390	0.369167	1383	0.0906826	EE
ENSG00000146083	0.369152	1384	0.0907481	EE
ENSG00000161243	0.369103	1385	0.0908137	EE
ENSG00000182325	0.369095	1386	0.0908793	EE
ENSG00000232784	0.369074	1387	0.0909449	EE
ENSG00000136485	0.36904	1388	0.0910104	EE
ENSG00000025293	0.369012	1389	0.091076	EE
ENSG00000136897	0.368995	1390	0.0911416	EE
ENSG00000180089	0.368987	1391	0.0912071	EE
ENSG00000188529	0.368942	1392	0.0912727	EE
ENSG00000087258	0.368899	1393	0.0913383	EE
ENSG00000181904	0.368898	1394	0.0914038	EE
ENSG00000128294	0.368881	1395	0.0914694	EE
ENSG00000060709	0.368808	1396	0.091535	EE
ENSG00000168152	0.368783	1397	0.0916006	EE
ENSG00000076864	0.368767	1398	0.0916661	EE
ENSG00000114054	0.368766	1399	0.0917317	EE
ENSG00000163703	0.368757	1400	0.0917973	EE
ENSG00000108559	0.368722	1401	0.0918628	EE
ENSG00000254708	0.368716	1402	0.0919284	EE
ENSG00000101871	0.368704	1403	0.091994	EE
ENSG00000078237	0.368688	1404	0.0920595	EE
ENSG00000254759	0.368683	1405	0.0921251	EE
ENSG00000113384	0.368674	1406	0.0921907	EE
ENSG00000100023	0.368669	1407	0.0922562	EE
ENSG00000111860	0.368657	1408	0.0923218	EE
ENSG00000213430	0.368605	1409	0.0923874	EE
ENSG00000106799	0.368582	1410	0.092453	EE
ENSG00000162105	0.368578	1411	0.0925185	EE
ENSG00000131931	0.368522	1412	0.0925841	EE
ENSG00000174010	0.368494	1413	0.0926497	EE
ENSG00000077380	0.368479	1414	0.0927152	EE
ENSG00000115694	0.368476	1415	0.0927808	EE
ENSG00000158109	0.368474	1416	0.0928464	EE
ENSG00000121350	0.368466	1417	0.0929119	EE
ENSG00000259529	0.368464	1418	0.0929775	EE
ENSG00000213371	0.368455	1419	0.0930431	EE
ENSG00000100399	0.368446	1420	0.0931086	EE
ENSG00000146556	0.368445	1421	0.0931742	EE
ENSG00000166200	0.368443	1422	0.0932398	EE
ENSG00000121413	0.368425	1423	0.0933054	EE
ENSG00000121900	0.36841	1424	0.0933709	EE
ENSG00000136888	0.368396	1425	0.0934365	EE
ENSG00000249249	0.368374	1426	0.0935021	EE
ENSG00000236018	0.368373	1427	0.0935676	EE
ENSG00000121579	0.36836	1428	0.0936332	EE
ENSG00000167281	0.368347	1429	0.0936988	EE
ENSG00000178950	0.368304	1430	0.0937643	EE
ENSG00000228109	0.36828	1431	0.0938299	EE
ENSG00000072062	0.368279	1432	0.0938955	EE
ENSG00000111224	0.368246	1433	0.0939611	EE
ENSG00000232442	0.368219	1434	0.0940266	EE
ENSG00000082898	0.368218	1435	0.0940922	EE
ENSG00000187323	0.36809	1436	0.0941578	EE
ENSG00000169946	0.36807	1437	0.0942233	EE
ENSG00000149212	0.368069	1438	0.0942889	EE
ENSG00000106086	0.368036	1439	0.0943545	EE
ENSG00000108984	0.368011	1440	0.09442	EE
ENSG00000133250	0.368001	1441	0.0944856	EE
ENSG00000154146	0.368001	1442	0.0945512	EE
ENSG00000101400	0.367993	1443	0.0946167	EE
ENSG00000178381	0.367978	1444	0.0946823	EE
ENSG00000257816	0.367948	1445	0.0947479	EE
ENSG00000108854	0.367943	1446	0.0948135	EE
ENSG00000198826	0.367935	1447	0.094879	EE
ENSG00000256223	0.367925	1448	0.0949446	EE
ENSG00000173992	0.367916	1449	0.0950102	EE
ENSG00000138760	0.367897	1450	0.0950757	EE
ENSG00000087470	0.367883	1451	0.0951413	EE
ENSG00000033178	0.367862	1452	0.0952069	EE
ENSG00000237481	0.367855	1453	0.0952724	EE
ENSG00000163558	0.367854	1454	0.095338	EE
ENSG00000166478	0.367821	1455	0.0954036	EE
ENSG00000203896	0.367783	1456	0.0954691	EE
ENSG00000198752	0.367728	1457	0.0955347	EE
ENSG00000241728	0.367707	1458	0.0956003	EE
ENSG00000255436	0.367696	1459	0.0956659	EE
ENSG00000174151	0.367683	1460	0.0957314	EE
ENSG00000162378	0.367639	1461	0.095797	EE
ENSG00000138768	0.367629	1462	0.0958626	EE
ENSG00000163605	0.367577	1463	0.0959281	EE
ENSG00000179094	0.367563	1464	0.0959937	EE
ENSG00000115306	0.367555	1465	0.0960593	EE
ENSG00000085365	0.367537	1466	0.0961248	EE
ENSG00000187556	0.367488	1467	0.0961904	EE
ENSG00000008853	0.367479	1468	0.096256	EE
ENSG00000213881	0.367468	1469	0.0963216	EE
ENSG00000251349	0.367436	1470	0.0963871	EE
ENSG00000143207	0.367435	1471	0.0964527	EE
ENSG00000101350	0.367415	1472	0.0965183	EE
ENSG00000126814	0.367403	1473	0.0965838	EE
ENSG00000181830	0.3674	1474	0.0966494	EE
ENSG00000090487	0.367394	1475	0.096715	EE
ENSG00000164118	0.367387	1476	0.0967805	EE
ENSG00000151948	0.367282	1477	0.0968461	EE
ENSG00000204071	0.367247	1478	0.0969117	EE
ENSG00000226049	0.367247	1479	0.0969772	EE
ENSG00000137942	0.367237	1480	0.0970428	EE
ENSG00000147050	0.367156	1481	0.0971084	EE
ENSG00000064703	0.367112	1482	0.097174	EE
ENSG00000130751	0.367083	1483	0.0972395	EE
ENSG00000197114	0.367067	1484	0.0973051	EE
ENSG00000226143	0.36704	1485	0.0973707	EE
ENSG00000138081	0.367029	1486	0.0974362	EE
ENSG00000235106	0.367027	1487	0.0975018	EE
ENSG00000065809	0.366918	1488	0.0975674	EE
ENSG00000232454	0.366908	1489	0.0976329	EE
ENSG00000136381	0.366898	1490	0.0976985	EE
ENSG00000134287	0.366852	1491	0.0977641	EE
ENSG00000151923	0.366838	1492	0.0978297	EE
ENSG00000187522	0.366835	1493	0.0978952	EE
ENSG00000126214	0.366825	1494	0.0979608	EE
ENSG00000107105	0.366797	1495	0.0980264	EE
ENSG00000198040	0.36679	1496	0.0980919	EE
ENSG00000183979	0.366764	1497	0.0981575	EE
ENSG00000119203	0.366687	1498	0.0982231	EE
ENSG00000178761	0.366676	1499	0.0982886	EE
ENSG00000127022	0.366671	1500	0.0983542	EE
ENSG00000137878	0.366669	1501	0.0984198	EE
ENSG00000117139	0.366639	1502	0.0984853	EE
ENSG00000167657	0.366632	1503	0.0985509	EE
ENSG00000172239	0.36662	1504	0.0986165	EE
ENSG00000259031	0.366588	1505	0.0986821	EE
ENSG00000135250	0.366576	1506	0.0987476	EE
ENSG00000228509	0.366533	1507	0.0988132	EE
ENSG00000167118	0.366528	1508	0.0988788	EE
ENSG00000014824	0.366505	1509	0.0989443	EE
ENSG00000106701	0.366499	1510	0.0990099	EE
ENSG00000226342	0.366473	1511	0.0990755	EE
ENSG00000104863	0.366388	1512	0.099141	EE
ENSG00000227617	0.366388	1513	0.0992066	EE
ENSG00000069275	0.36638	1514	0.0992722	EE
ENSG00000160767	0.366378	1515	0.0993377	EE
ENSG00000136848	0.366348	1516	0.0994033	EE
ENSG00000197128	0.366339	1517	0.0994689	EE
ENSG00000155959	0.36633	1518	0.0995345	EE
ENSG00000250009	0.366318	1519	0.0996	EE
ENSG00000237682	0.36631	1520	0.0996656	EE
ENSG00000120802	0.36627	1521	0.0997312	EE
ENSG00000224775	0.366249	1522	0.0997967	EE
ENSG00000101052	0.366238	1523	0.0998623	EE
ENSG00000248305	0.366223	1524	0.0999279	EE
ENSG00000204859	0.366212	1525	0.0999934	EE
ENSG00000143924	0.366202	1526	0.100059	EE
ENSG00000258974	0.366202	1527	0.100125	EE
ENSG00000103254	0.366187	1528	0.10019	EE
ENSG00000070182	0.36617	1529	0.100256	EE
ENSG00000163322	0.366121	1530	0.100321	EE
ENSG00000142279	0.366117	1531	0.100387	EE
ENSG00000134717	0.366114	1532	0.100452	EE
ENSG00000163510	0.366079	1533	0.100518	EE
ENSG00000178718	0.366075	1534	0.100584	EE
ENSG00000135249	0.366064	1535	0.100649	EE
ENSG00000152778	0.366005	1536	0.100715	EE
ENSG00000124006	0.365993	1537	0.10078	EE
ENSG00000081154	0.365986	1538	0.100846	EE
ENSG00000154429	0.365968	1539	0.100911	EE
ENSG00000109919	0.365968	1540	0.100977	EE
ENSG00000104626	0.365944	1541	0.101043	EE
ENSG00000184887	0.365916	1542	0.101108	EE
ENSG00000155189	0.365914	1543	0.101174	EE
ENSG00000155367	0.365898	1544	0.101239	EE
ENSG00000160991	0.365884	1545	0.101305	EE
ENSG00000138018	0.365855	1546	0.10137	EE
ENSG00000166924	0.365809	1547	0.101436	EE
ENSG00000153922	0.365704	1548	0.101502	EE
ENSG00000111596	0.365685	1549	0.101567	EE
ENSG00000100784	0.365672	1550	0.101633	EE
ENSG00000166226	0.365661	1551	0.101698	EE
ENSG00000088205	0.365657	1552	0.101764	EE
ENSG00000204843	0.365623	1553	0.101829	EE
ENSG00000128607	0.365622	1554	0.101895	EE
ENSG00000137710	0.365597	1555	0.101961	EE
ENSG00000127337	0.365586	1556	0.102026	EE
ENSG00000050820	0.365581	1557	0.102092	EE
ENSG00000144635	0.365571	1558	0.102157	EE
ENSG00000173848	0.365538	1559	0.102223	EE
ENSG00000183117	0.365529	1560	0.102288	EE
ENSG00000135127	0.365517	1561	0.102354	EE
ENSG00000153132	0.365488	1562	0.10242	EE
ENSG00000214561	0.365446	1563	0.102485	EE
ENSG00000256206	0.365437	1564	0.102551	EE
ENSG00000198924	0.365431	1565	0.102616	EE
ENSG00000159217	0.365431	1566	0.102682	EE
ENSG00000106780	0.365411	1567	0.102747	EE
ENSG00000185615	0.365402	1568	0.102813	EE
ENSG00000135040	0.365398	1569	0.102878	EE
ENSG00000158615	0.365382	1570	0.102944	EE
ENSG00000186318	0.365305	1571	0.10301	EE
ENSG00000105819	0.36529	1572	0.103075	EE
ENSG00000110514	0.365259	1573	0.103141	EE
ENSG00000125650	0.365233	1574	0.103206	EE
ENSG00000173451	0.365232	1575	0.103272	EE
ENSG00000180957	0.365222	1576	0.103337	EE
ENSG00000135622	0.365218	1577	0.103403	EE
ENSG00000182685	0.365203	1578	0.103469	EE
ENSG00000178105	0.36519	1579	0.103534	EE
ENSG00000105879	0.365166	1580	0.1036	EE
ENSG00000011114	0.36509	1581	0.103665	EE
ENSG00000100307	0.365007	1582	0.103731	EE
ENSG00000227409	0.364963	1583	0.103796	EE
ENSG00000104140	0.364956	1584	0.103862	EE
ENSG00000101298	0.36491	1585	0.103928	EE
ENSG00000163602	0.364889	1586	0.103993	EE
ENSG00000129282	0.364885	1587	0.104059	EE
ENSG00000162980	0.364878	1588	0.104124	EE
ENSG00000121680	0.364861	1589	0.10419	EE
ENSG00000146067	0.364841	1590	0.104255	EE
ENSG00000108424	0.364809	1591	0.104321	EE
ENSG00000159459	0.364805	1592	0.104387	EE
ENSG00000103047	0.364776	1593	0.104452	EE
ENSG00000216042	0.364776	1594	0.104518	EE
ENSG00000230432	0.364767	1595	0.104583	EE
ENSG00000068024	0.364766	1596	0.104649	EE
ENSG00000185883	0.364758	1597	0.104714	EE
ENSG00000071462	0.364728	1598	0.10478	EE
ENSG00000010295	0.364694	1599	0.104846	EE
ENSG00000078018	0.36469	1600	0.104911	EE
ENSG00000145388	0.364668	1601	0.104977	EE
ENSG00000123728	0.364618	1602	0.105042	EE
ENSG00000166479	0.364597	1603	0.105108	EE
ENSG00000132388	0.364596	1604	0.105173	EE
ENSG00000141504	0.364586	1605	0.105239	EE
ENSG00000225137	0.364576	1606	0.105305	EE
ENSG00000254598	0.364571	1607	0.10537	EE
ENSG00000107669	0.364566	1608	0.105436	EE
ENSG00000111581	0.364565	1609	0.105501	EE
ENSG00000059145	0.364547	1610	0.105567	EE
ENSG00000156136	0.364503	1611	0.105632	EE
ENSG00000112081	0.364495	1612	0.105698	EE
ENSG00000253431	0.364483	1613	0.105764	EE
ENSG00000167566	0.364462	1614	0.105829	EE
ENSG00000147642	0.364397	1615	0.105895	EE
ENSG00000143153	0.364395	1616	0.10596	EE
ENSG00000248751	0.364348	1617	0.106026	EE
ENSG00000153815	0.364344	1618	0.106091	EE
ENSG00000118579	0.364322	1619	0.106157	EE
ENSG00000172613	0.364262	1620	0.106223	EE
ENSG00000186130	0.364252	1621	0.106288	EE
ENSG00000083838	0.364207	1622	0.106354	EE
ENSG00000256116	0.364182	1623	0.106419	EE
ENSG00000014919	0.364177	1624	0.106485	EE
ENSG00000142327	0.364172	1625	0.10655	EE
ENSG00000077147	0.364158	1626	0.106616	EE
ENSG00000214367	0.364121	1627	0.106682	EE
ENSG00000105778	0.364118	1628	0.106747	EE
ENSG00000225402	0.364117	1629	0.106813	EE
ENSG00000112365	0.364092	1630	0.106878	EE
ENSG00000065000	0.36409	1631	0.106944	EE
ENSG00000254907	0.364073	1632	0.107009	EE
ENSG00000205047	0.364056	1633	0.107075	EE
ENSG00000147140	0.364017	1634	0.107141	EE
ENSG00000254429	0.36399	1635	0.107206	EE
ENSG00000083535	0.363986	1636	0.107272	EE
ENSG00000168374	0.363983	1637	0.107337	EE
ENSG00000152219	0.36397	1638	0.107403	EE
ENSG00000164715	0.363949	1639	0.107468	EE
ENSG00000138622	0.363933	1640	0.107534	EE
ENSG00000183741	0.363921	1641	0.1076	EE
ENSG00000122882	0.363874	1642	0.107665	EE
ENSG00000138398	0.363842	1643	0.107731	EE
ENSG00000154917	0.363837	1644	0.107796	EE
ENSG00000135932	0.363824	1645	0.107862	EE
ENSG00000259066	0.363782	1646	0.107927	EE
ENSG00000128059	0.363772	1647	0.107993	EE
ENSG00000242247	0.363771	1648	0.108058	EE
ENSG00000008405	0.36376	1649	0.108124	EE
ENSG00000259080	0.363754	1650	0.10819	EE
ENSG00000088899	0.363711	1651	0.108255	EE
ENSG00000163590	0.363646	1652	0.108321	EE
ENSG00000181163	0.363608	1653	0.108386	EE
ENSG00000248871	0.363568	1654	0.108452	EE
ENSG00000165548	0.363548	1655	0.108517	EE
ENSG00000058063	0.363521	1656	0.108583	EE
ENSG00000229161	0.363489	1657	0.108649	EE
ENSG00000170638	0.363484	1658	0.108714	EE
ENSG00000110367	0.363478	1659	0.10878	EE
ENSG00000247909	0.363445	1660	0.108845	EE
ENSG00000143224	0.363434	1661	0.108911	EE
ENSG00000109103	0.363392	1662	0.108976	EE
ENSG00000138207	0.363385	1663	0.109042	EE
ENSG00000230183	0.363369	1664	0.109108	EE
ENSG00000106785	0.363343	1665	0.109173	EE
ENSG00000182150	0.363255	1666	0.109239	EE
ENSG00000140564	0.363191	1667	0.109304	EE
ENSG00000173273	0.363166	1668	0.10937	EE
ENSG00000221909	0.363162	1669	0.109435	EE
ENSG00000161011	0.363147	1670	0.109501	EE
ENSG00000066084	0.363145	1671	0.109567	EE
ENSG00000198730	0.363123	1672	0.109632	EE
ENSG00000041515	0.363119	1673	0.109698	EE
ENSG00000103266	0.363102	1674	0.109763	EE
ENSG00000167258	0.363057	1675	0.109829	EE
ENSG00000204348	0.363031	1676	0.109894	EE
ENSG00000174574	0.363028	1677	0.10996	EE
ENSG00000108773	0.363017	1678	0.110026	EE
ENSG00000167842	0.362972	1679	0.110091	EE
ENSG00000197766	0.362968	1680	0.110157	EE
ENSG00000145723	0.362965	1681	0.110222	EE
ENSG00000164187	0.362957	1682	0.110288	EE
ENSG00000130766	0.362941	1683	0.110353	EE
ENSG00000259288	0.362934	1684	0.110419	EE
ENSG00000185052	0.36292	1685	0.110485	EE
ENSG00000188725	0.362913	1686	0.11055	EE
ENSG00000135018	0.362894	1687	0.110616	EE
ENSG00000198205	0.362879	1688	0.110681	EE
ENSG00000255302	0.362877	1689	0.110747	EE
ENSG00000084733	0.362874	1690	0.110812	EE
ENSG00000164031	0.362869	1691	0.110878	EE
ENSG00000131115	0.362852	1692	0.110944	EE
ENSG00000198910	0.362851	1693	0.111009	EE
ENSG00000100578	0.362842	1694	0.111075	EE
ENSG00000113407	0.362813	1695	0.11114	EE
ENSG00000106415	0.362812	1696	0.111206	EE
ENSG00000226099	0.362798	1697	0.111271	EE
ENSG00000010322	0.362778	1698	0.111337	EE
ENSG00000141959	0.362753	1699	0.111403	EE
ENSG00000184205	0.362738	1700	0.111468	EE
ENSG00000175175	0.362733	1701	0.111534	EE
ENSG00000100417	0.362731	1702	0.111599	EE
ENSG00000213762	0.362721	1703	0.111665	EE
ENSG00000133997	0.362719	1704	0.11173	EE
ENSG00000166747	0.362692	1705	0.111796	EE
ENSG00000251453	0.362657	1706	0.111862	EE
ENSG00000103034	0.362656	1707	0.111927	EE
ENSG00000224665	0.362641	1708	0.111993	EE
ENSG00000157540	0.362612	1709	0.112058	EE
ENSG00000235651	0.362608	1710	0.112124	EE
ENSG00000105649	0.362597	1711	0.112189	EE
ENSG00000255351	0.362583	1712	0.112255	EE
ENSG00000173276	0.362574	1713	0.112321	EE
ENSG00000229817	0.362574	1714	0.112386	EE
ENSG00000233459	0.362573	1715	0.112452	EE
ENSG00000134014	0.362526	1716	0.112517	EE
ENSG00000112308	0.362514	1717	0.112583	EE
ENSG00000063180	0.362507	1718	0.112648	EE
ENSG00000168288	0.362503	1719	0.112714	EE
ENSG00000120742	0.362501	1720	0.112779	EE
ENSG00000198961	0.362479	1721	0.112845	EE
ENSG00000163517	0.362469	1722	0.112911	EE
ENSG00000126217	0.362462	1723	0.112976	EE
ENSG00000078140	0.362447	1724	0.113042	EE
ENSG00000241057	0.362402	1725	0.113107	EE
ENSG00000237440	0.362399	1726	0.113173	EE
ENSG00000005801	0.362378	1727	0.113238	EE
ENSG00000148229	0.362364	1728	0.113304	EE
ENSG00000174996	0.362349	1729	0.11337	EE
ENSG00000106299	0.362327	1730	0.113435	EE
ENSG00000256694	0.362324	1731	0.113501	EE
ENSG00000117906	0.362309	1732	0.113566	EE
ENSG00000198146	0.362294	1733	0.113632	EE
ENSG00000113645	0.362264	1734	0.113697	EE
ENSG00000177225	0.362233	1735	0.113763	EE
ENSG00000076321	0.362209	1736	0.113829	EE
ENSG00000142082	0.362163	1737	0.113894	EE
ENSG00000107789	0.362155	1738	0.11396	EE
ENSG00000188573	0.362132	1739	0.114025	EE
ENSG00000155438	0.362115	1740	0.114091	EE
ENSG00000148343	0.362074	1741	0.114156	EE
ENSG00000096654	0.361987	1742	0.114222	EE
ENSG00000230793	0.361976	1743	0.114288	EE
ENSG00000163806	0.361972	1744	0.114353	EE
ENSG00000072518	0.361971	1745	0.114419	EE
ENSG00000104408	0.36197	1746	0.114484	EE
ENSG00000250318	0.361922	1747	0.11455	EE
ENSG00000102069	0.361895	1748	0.114615	EE
ENSG00000174080	0.361881	1749	0.114681	EE
ENSG00000162368	0.361881	1750	0.114747	EE
ENSG00000197586	0.361858	1751	0.114812	EE
ENSG00000259506	0.361857	1752	0.114878	EE
ENSG00000172663	0.361817	1753	0.114943	EE
ENSG00000230286	0.361797	1754	0.115009	EE
ENSG00000152455	0.361784	1755	0.115074	EE
ENSG00000183597	0.36177	1756	0.11514	EE
ENSG00000134313	0.361732	1757	0.115206	EE
ENSG00000095713	0.361712	1758	0.115271	EE
ENSG00000182218	0.361687	1759	0.115337	EE
ENSG00000115226	0.361668	1760	0.115402	EE
ENSG00000224411	0.361629	1761	0.115468	EE
ENSG00000146143	0.361606	1762	0.115533	EE
ENSG00000132164	0.361575	1763	0.115599	EE
ENSG00000153827	0.361573	1764	0.115665	EE
ENSG00000204850	0.361554	1765	0.11573	EE
ENSG00000112200	0.361552	1766	0.115796	EE
ENSG00000103066	0.361551	1767	0.115861	EE
ENSG00000105409	0.361539	1768	0.115927	EE
ENSG00000153015	0.361527	1769	0.115992	EE
ENSG00000168944	0.361512	1770	0.116058	EE
ENSG00000101928	0.361506	1771	0.116124	EE
ENSG00000157450	0.361469	1772	0.116189	EE
ENSG00000225236	0.361446	1773	0.116255	EE
ENSG00000143627	0.361443	1774	0.11632	EE
ENSG00000131188	0.361438	1775	0.116386	EE
ENSG00000076248	0.361437	1776	0.116451	EE
ENSG00000090372	0.361434	1777	0.116517	EE
ENSG00000168538	0.361419	1778	0.116583	EE
ENSG00000156564	0.361407	1779	0.116648	EE
ENSG00000111790	0.361399	1780	0.116714	EE
ENSG00000108239	0.361374	1781	0.116779	EE
ENSG00000143801	0.361365	1782	0.116845	EE
ENSG00000165675	0.361356	1783	0.11691	EE
ENSG00000172426	0.361345	1784	0.116976	EE
ENSG00000107902	0.36134	1785	0.117042	EE
ENSG00000198722	0.36133	1786	0.117107	EE
ENSG00000188467	0.361314	1787	0.117173	EE
ENSG00000185947	0.361307	1788	0.117238	EE
ENSG00000115233	0.361284	1789	0.117304	EE
ENSG00000240375	0.361266	1790	0.117369	EE
ENSG00000230701	0.361259	1791	0.117435	EE
ENSG00000110011	0.361245	1792	0.1175	EE
ENSG00000160131	0.361232	1793	0.117566	EE
ENSG00000091140	0.361221	1794	0.117632	EE
ENSG00000254673	0.361184	1795	0.117697	EE
ENSG00000111696	0.361172	1796	0.117763	EE
ENSG00000154174	0.361171	1797	0.117828	EE
ENSG00000151806	0.361165	1798	0.117894	EE
ENSG00000145817	0.361132	1799	0.117959	EE
ENSG00000175137	0.361119	1800	0.118025	EE
ENSG00000074695	0.361101	1801	0.118091	EE
ENSG00000241293	0.36108	1802	0.118156	EE
ENSG00000255831	0.361074	1803	0.118222	EE
ENSG00000157353	0.36107	1804	0.118287	EE
ENSG00000230311	0.361069	1805	0.118353	EE
ENSG00000108231	0.361052	1806	0.118418	EE
ENSG00000173511	0.36105	1807	0.118484	EE
ENSG00000154813	0.361011	1808	0.11855	EE
ENSG00000107937	0.361007	1809	0.118615	EE
ENSG00000102302	0.360968	1810	0.118681	EE
ENSG00000124374	0.360954	1811	0.118746	EE
ENSG00000106633	0.36094	1812	0.118812	EE
ENSG00000257511	0.360925	1813	0.118877	EE
ENSG00000205307	0.360925	1814	0.118943	EE
ENSG00000142784	0.360896	1815	0.119009	EE
ENSG00000138468	0.360822	1816	0.119074	EE
ENSG00000168890	0.360819	1817	0.11914	EE
ENSG00000086589	0.3608	1818	0.119205	EE
ENSG00000137513	0.360793	1819	0.119271	EE
ENSG00000168081	0.36078	1820	0.119336	EE
ENSG00000177548	0.360778	1821	0.119402	EE
ENSG00000076344	0.360778	1822	0.119468	EE
ENSG00000188554	0.360761	1823	0.119533	EE
ENSG00000068724	0.360746	1824	0.119599	EE
ENSG00000160948	0.360722	1825	0.119664	EE
ENSG00000138376	0.36072	1826	0.11973	EE
ENSG00000174485	0.360679	1827	0.119795	EE
ENSG00000230360	0.360665	1828	0.119861	EE
ENSG00000102003	0.360665	1829	0.119927	EE
ENSG00000156735	0.36065	1830	0.119992	EE
ENSG00000126705	0.360635	1831	0.120058	EE
ENSG00000257103	0.360601	1832	0.120123	EE
ENSG00000174365	0.360601	1833	0.120189	EE
ENSG00000094916	0.360596	1834	0.120254	EE
ENSG00000173208	0.360527	1835	0.12032	EE
ENSG00000080189	0.360513	1836	0.120386	EE
ENSG00000010803	0.360506	1837	0.120451	EE
ENSG00000168246	0.360501	1838	0.120517	EE
ENSG00000100302	0.36048	1839	0.120582	EE
ENSG00000100997	0.360471	1840	0.120648	EE
ENSG00000163608	0.360433	1841	0.120713	EE
ENSG00000158480	0.360423	1842	0.120779	EE
ENSG00000241697	0.360379	1843	0.120845	EE
ENSG00000102753	0.360337	1844	0.12091	EE
ENSG00000142920	0.360297	1845	0.120976	EE
ENSG00000241563	0.360294	1846	0.121041	EE
ENSG00000196141	0.360276	1847	0.121107	EE
ENSG00000256558	0.360274	1848	0.121172	EE
ENSG00000198929	0.360264	1849	0.121238	EE
ENSG00000152404	0.360248	1850	0.121304	EE
ENSG00000141380	0.360244	1851	0.121369	EE
ENSG00000127084	0.360231	1852	0.121435	EE
ENSG00000099910	0.360202	1853	0.1215	EE
ENSG00000177932	0.360192	1854	0.121566	EE
ENSG00000243708	0.360158	1855	0.121631	EE
ENSG00000215105	0.36015	1856	0.121697	EE
ENSG00000213096	0.360127	1857	0.121763	EE
ENSG00000151532	0.360062	1858	0.121828	EE
ENSG00000228057	0.360035	1859	0.121894	EE
ENSG00000213088	0.360005	1860	0.121959	EE
ENSG00000103326	0.359994	1861	0.122025	EE
ENSG00000116983	0.359993	1862	0.12209	EE
ENSG00000178149	0.359987	1863	0.122156	EE
ENSG00000197701	0.35998	1864	0.122221	EE
ENSG00000135999	0.359967	1865	0.122287	EE
ENSG00000082212	0.359963	1866	0.122353	EE
ENSG00000115657	0.359913	1867	0.122418	EE
ENSG00000023318	0.359849	1868	0.122484	EE
ENSG00000099330	0.359813	1869	0.122549	EE
ENSG00000078902	0.359811	1870	0.122615	EE
ENSG00000063046	0.359796	1871	0.12268	EE
ENSG00000106477	0.359787	1872	0.122746	EE
ENSG00000232859	0.359787	1873	0.122812	EE
ENSG00000111727	0.359769	1874	0.122877	EE
ENSG00000215908	0.359759	1875	0.122943	EE
ENSG00000186446	0.359744	1876	0.123008	EE
ENSG00000077454	0.359729	1877	0.123074	EE
ENSG00000073910	0.359701	1878	0.123139	EE
ENSG00000108799	0.359661	1879	0.123205	EE
ENSG00000110330	0.359632	1880	0.123271	EE
ENSG00000205659	0.359579	1881	0.123336	EE
ENSG00000236739	0.359542	1882	0.123402	EE
ENSG00000115275	0.35954	1883	0.123467	EE
ENSG00000213160	0.359534	1884	0.123533	EE
ENSG00000077522	0.359508	1885	0.123598	EE
ENSG00000174586	0.3595	1886	0.123664	EE
ENSG00000125912	0.359484	1887	0.12373	EE
ENSG00000188647	0.359482	1888	0.123795	EE
ENSG00000113460	0.359421	1889	0.123861	EE
ENSG00000180574	0.359405	1890	0.123926	EE
ENSG00000215349	0.359393	1891	0.123992	EE
ENSG00000102218	0.359393	1892	0.124057	EE
ENSG00000103496	0.359382	1893	0.124123	EE
ENSG00000169826	0.359372	1894	0.124189	EE
ENSG00000111674	0.359369	1895	0.124254	EE
ENSG00000259419	0.359364	1896	0.12432	EE
ENSG00000234377	0.359273	1897	0.124385	EE
ENSG00000237765	0.359264	1898	0.124451	EE
ENSG00000236609	0.359244	1899	0.124516	EE
ENSG00000114030	0.359223	1900	0.124582	EE
ENSG00000236528	0.359188	1901	0.124648	EE
ENSG00000213790	0.359165	1902	0.124713	EE
ENSG00000070404	0.359165	1903	0.124779	EE
ENSG00000120526	0.359151	1904	0.124844	EE
ENSG00000196636	0.359087	1905	0.12491	EE
ENSG00000106133	0.359082	1906	0.124975	EE
ENSG00000116906	0.359066	1907	0.125041	EE
ENSG00000091483	0.359027	1908	0.125107	EE
ENSG00000214706	0.359023	1909	0.125172	EE
ENSG00000104805	0.359021	1910	0.125238	EE
ENSG00000100299	0.35897	1911	0.125303	EE
ENSG00000165097	0.358961	1912	0.125369	EE
ENSG00000181982	0.358942	1913	0.125434	EE
ENSG00000167011	0.358914	1914	0.1255	EE
ENSG00000241878	0.358861	1915	0.125566	EE
ENSG00000189369	0.35884	1916	0.125631	EE
ENSG00000242802	0.358825	1917	0.125697	EE
ENSG00000158062	0.358816	1918	0.125762	EE
ENSG00000104290	0.358801	1919	0.125828	EE
ENSG00000100678	0.358796	1920	0.125893	EE
ENSG00000221890	0.358768	1921	0.125959	EE
ENSG00000171490	0.358752	1922	0.126025	EE
ENSG00000240489	0.358723	1923	0.12609	EE
ENSG00000125686	0.358719	1924	0.126156	EE
ENSG00000225783	0.358645	1925	0.126221	EE
ENSG00000178074	0.358622	1926	0.126287	EE
ENSG00000055950	0.3586	1927	0.126352	EE
ENSG00000105497	0.358563	1928	0.126418	EE
ENSG00000166847	0.358554	1929	0.126484	EE
ENSG00000133985	0.358545	1930	0.126549	EE
ENSG00000151458	0.358537	1931	0.126615	EE
ENSG00000198839	0.358534	1932	0.12668	EE
ENSG00000198324	0.358533	1933	0.126746	EE
ENSG00000182196	0.35852	1934	0.126811	EE
ENSG00000144381	0.358513	1935	0.126877	EE
ENSG00000166025	0.358494	1936	0.126942	EE
ENSG00000224904	0.358483	1937	0.127008	EE
ENSG00000224818	0.358408	1938	0.127074	EE
ENSG00000108061	0.358381	1939	0.127139	EE
ENSG00000082213	0.358372	1940	0.127205	EE
ENSG00000119242	0.358369	1941	0.12727	EE
ENSG00000008710	0.358302	1942	0.127336	EE
ENSG00000175602	0.358264	1943	0.127401	EE
ENSG00000140006	0.358233	1944	0.127467	EE
ENSG00000060749	0.358211	1945	0.127533	EE
ENSG00000196123	0.358199	1946	0.127598	EE
ENSG00000156453	0.358186	1947	0.127664	EE
ENSG00000221857	0.358184	1948	0.127729	EE
ENSG00000139977	0.358161	1949	0.127795	EE
ENSG00000136451	0.358095	1950	0.12786	EE
ENSG00000178026	0.358077	1951	0.127926	EE
ENSG00000251247	0.358069	1952	0.127992	EE
ENSG00000162599	0.358052	1953	0.128057	EE
ENSG00000084764	0.358033	1954	0.128123	EE
ENSG00000162981	0.358012	1955	0.128188	EE
ENSG00000166439	0.358003	1956	0.128254	EE
ENSG00000120696	0.357998	1957	0.128319	EE
ENSG00000170234	0.357988	1958	0.128385	EE
ENSG00000153140	0.357942	1959	0.128451	EE
ENSG00000244513	0.357935	1960	0.128516	EE
ENSG00000066557	0.35792	1961	0.128582	EE
ENSG00000144036	0.357913	1962	0.128647	EE
ENSG00000152402	0.357912	1963	0.128713	EE
ENSG00000100241	0.357861	1964	0.128778	EE
ENSG00000182208	0.35785	1965	0.128844	EE
ENSG00000090971	0.35783	1966	0.12891	EE
ENSG00000115758	0.357796	1967	0.128975	EE
ENSG00000225530	0.357788	1968	0.129041	EE
ENSG00000023171	0.357768	1969	0.129106	EE
ENSG00000198042	0.357756	1970	0.129172	EE
ENSG00000154096	0.357751	1971	0.129237	EE
ENSG00000161671	0.357729	1972	0.129303	EE
ENSG00000163138	0.357717	1973	0.129369	EE
ENSG00000164754	0.357716	1974	0.129434	EE
ENSG00000100528	0.357701	1975	0.1295	EE
ENSG00000084731	0.3577	1976	0.129565	EE
ENSG00000120049	0.357698	1977	0.129631	EE
ENSG00000033867	0.357689	1978	0.129696	EE
ENSG00000172840	0.357678	1979	0.129762	EE
ENSG00000257530	0.357668	1980	0.129828	EE
ENSG00000114686	0.357666	1981	0.129893	EE
ENSG00000213639	0.357654	1982	0.129959	EE
ENSG00000138231	0.357603	1983	0.130024	EE
ENSG00000245261	0.357566	1984	0.13009	EE
ENSG00000115290	0.357541	1985	0.130155	EE
ENSG00000114850	0.357509	1986	0.130221	EE
ENSG00000139684	0.357503	1987	0.130287	EE
ENSG00000147650	0.35747	1988	0.130352	EE
ENSG00000180346	0.357438	1989	0.130418	EE
ENSG00000155265	0.35742	1990	0.130483	EE
ENSG00000145868	0.357416	1991	0.130549	EE
ENSG00000135709	0.357405	1992	0.130614	EE
ENSG00000179941	0.357353	1993	0.13068	EE
ENSG00000155085	0.357335	1994	0.130746	EE
ENSG00000141627	0.357328	1995	0.130811	EE
ENSG00000086544	0.357325	1996	0.130877	EE
ENSG00000196967	0.357306	1997	0.130942	EE
ENSG00000133703	0.357294	1998	0.131008	EE
ENSG00000154122	0.357286	1999	0.131073	EE
[truncated: 13,252 more rows]

## Sheet: DD
gene	R	rank	percentile
ENSG00000083223	0.427976	1	6.55695e-05	DD
ENSG00000171681	0.42646	2	0.000131139	DD
ENSG00000163939	0.425952	3	0.000196708	DD
ENSG00000177200	0.423484	4	0.000262278	DD
ENSG00000186448	0.422816	5	0.000327847	DD
ENSG00000121741	0.421653	6	0.000393417	DD
ENSG00000108510	0.421622	7	0.000458986	DD
ENSG00000006282	0.421605	8	0.000524556	DD
ENSG00000001167	0.421284	9	0.000590125	DD
ENSG00000163527	0.421063	10	0.000655695	DD
ENSG00000164244	0.420837	11	0.000721264	DD
ENSG00000119778	0.420832	12	0.000786834	DD
ENSG00000117139	0.420776	13	0.000852403	DD
ENSG00000188994	0.419844	14	0.000917973	DD
ENSG00000151746	0.419518	15	0.000983542	DD
ENSG00000181827	0.419456	16	0.00104911	DD
ENSG00000189079	0.419314	17	0.00111468	DD
ENSG00000163848	0.419123	18	0.00118025	DD
ENSG00000148341	0.419015	19	0.00124582	DD
ENSG00000064313	0.417675	20	0.00131139	DD
ENSG00000142065	0.417328	21	0.00137696	DD
ENSG00000136937	0.416498	22	0.00144253	DD
ENSG00000131263	0.416444	23	0.0015081	DD
ENSG00000143324	0.416239	24	0.00157367	DD
ENSG00000146463	0.416144	25	0.00163924	DD
ENSG00000103540	0.41606	26	0.00170481	DD
ENSG00000152443	0.415603	27	0.00177038	DD
ENSG00000248966	0.414918	28	0.00183595	DD
ENSG00000162302	0.414727	29	0.00190151	DD
ENSG00000121892	0.414661	30	0.00196708	DD
ENSG00000165732	0.414448	31	0.00203265	DD
ENSG00000083807	0.414373	32	0.00209822	DD
ENSG00000135387	0.414328	33	0.00216379	DD
ENSG00000143469	0.414206	34	0.00222936	DD
ENSG00000170242	0.413959	35	0.00229493	DD
ENSG00000153339	0.413716	36	0.0023605	DD
ENSG00000113615	0.41358	37	0.00242607	DD
ENSG00000055917	0.413509	38	0.00249164	DD
ENSG00000131023	0.413481	39	0.00255721	DD
ENSG00000122779	0.41336	40	0.00262278	DD
ENSG00000069956	0.412923	41	0.00268835	DD
ENSG00000168214	0.412912	42	0.00275392	DD
ENSG00000145833	0.412432	43	0.00281949	DD
ENSG00000170456	0.412305	44	0.00288506	DD
ENSG00000155367	0.412277	45	0.00295063	DD
ENSG00000204611	0.412152	46	0.0030162	DD
ENSG00000081019	0.411983	47	0.00308177	DD
ENSG00000196159	0.411807	48	0.00314733	DD
ENSG00000073711	0.411594	49	0.0032129	DD
ENSG00000178177	0.4113	50	0.00327847	DD
ENSG00000162613	0.411275	51	0.00334404	DD
ENSG00000112996	0.411193	52	0.00340961	DD
ENSG00000167123	0.411091	53	0.00347518	DD
ENSG00000198464	0.411012	54	0.00354075	DD
ENSG00000134759	0.410698	55	0.00360632	DD
ENSG00000167258	0.41067	56	0.00367189	DD
ENSG00000091009	0.41064	57	0.00373746	DD
ENSG00000021574	0.410479	58	0.00380303	DD
ENSG00000029363	0.410393	59	0.0038686	DD
ENSG00000180370	0.410198	60	0.00393417	DD
ENSG00000164944	0.410102	61	0.00399974	DD
ENSG00000100578	0.4101	62	0.00406531	DD
ENSG00000186577	0.410038	63	0.00413088	DD
ENSG00000063601	0.409809	64	0.00419645	DD
ENSG00000124104	0.409777	65	0.00426202	DD
ENSG00000253797	0.40975	66	0.00432759	DD
ENSG00000125686	0.409681	67	0.00439315	DD
ENSG00000145780	0.409664	68	0.00445872	DD
ENSG00000135747	0.409542	69	0.00452429	DD
ENSG00000198862	0.409463	70	0.00458986	DD
ENSG00000198642	0.409455	71	0.00465543	DD
ENSG00000173442	0.409447	72	0.004721	DD
ENSG00000148429	0.409411	73	0.00478657	DD
ENSG00000143702	0.409368	74	0.00485214	DD
ENSG00000089234	0.409291	75	0.00491771	DD
ENSG00000113456	0.409279	76	0.00498328	DD
ENSG00000065183	0.409238	77	0.00504885	DD
ENSG00000134532	0.409232	78	0.00511442	DD
ENSG00000197619	0.409147	79	0.00517999	DD
ENSG00000196504	0.409102	80	0.00524556	DD
ENSG00000138767	0.409087	81	0.00531113	DD
ENSG00000198315	0.409038	82	0.0053767	DD
ENSG00000237161	0.409035	83	0.00544227	DD
ENSG00000158290	0.408897	84	0.00550784	DD
ENSG00000203668	0.408792	85	0.00557341	DD
ENSG00000165288	0.408676	86	0.00563897	DD
ENSG00000147862	0.408666	87	0.00570454	DD
ENSG00000116641	0.408647	88	0.00577011	DD
ENSG00000112541	0.408514	89	0.00583568	DD
ENSG00000167702	0.408419	90	0.00590125	DD
ENSG00000101752	0.408235	91	0.00596682	DD
ENSG00000173511	0.408205	92	0.00603239	DD
ENSG00000224155	0.408187	93	0.00609796	DD
ENSG00000023287	0.408123	94	0.00616353	DD
ENSG00000160408	0.408056	95	0.0062291	DD
ENSG00000204977	0.407796	96	0.00629467	DD
ENSG00000232952	0.407762	97	0.00636024	DD
ENSG00000178567	0.4077	98	0.00642581	DD
ENSG00000225674	0.407691	99	0.00649138	DD
ENSG00000138041	0.407616	100	0.00655695	DD
ENSG00000174307	0.40751	101	0.00662252	DD
ENSG00000025293	0.407372	102	0.00668809	DD
ENSG00000118007	0.407365	103	0.00675366	DD
ENSG00000180773	0.407314	104	0.00681922	DD
ENSG00000011258	0.407222	105	0.00688479	DD
ENSG00000163590	0.407176	106	0.00695036	DD
ENSG00000083168	0.407146	107	0.00701593	DD
ENSG00000112365	0.407052	108	0.0070815	DD
ENSG00000163104	0.40693	109	0.00714707	DD
ENSG00000172292	0.406819	110	0.00721264	DD
ENSG00000158691	0.406811	111	0.00727821	DD
ENSG00000108784	0.406781	112	0.00734378	DD
ENSG00000048649	0.406772	113	0.00740935	DD
ENSG00000114796	0.406591	114	0.00747492	DD
ENSG00000242173	0.406439	115	0.00754049	DD
ENSG00000224668	0.406394	116	0.00760606	DD
ENSG00000250853	0.406388	117	0.00767163	DD
ENSG00000117000	0.406372	118	0.0077372	DD
ENSG00000161010	0.4063	119	0.00780277	DD
ENSG00000136628	0.406292	120	0.00786834	DD
ENSG00000130939	0.406228	121	0.00793391	DD
ENSG00000132879	0.40601	122	0.00799948	DD
ENSG00000147316	0.405994	123	0.00806504	DD
ENSG00000136485	0.405943	124	0.00813061	DD
ENSG00000172939	0.40586	125	0.00819618	DD
ENSG00000149761	0.405789	126	0.00826175	DD
ENSG00000168116	0.405704	127	0.00832732	DD
ENSG00000073614	0.405701	128	0.00839289	DD
ENSG00000172845	0.405689	129	0.00845846	DD
ENSG00000062650	0.405552	130	0.00852403	DD
ENSG00000144747	0.405497	131	0.0085896	DD
ENSG00000182749	0.405486	132	0.00865517	DD
ENSG00000239697	0.405484	133	0.00872074	DD
ENSG00000213090	0.405394	134	0.00878631	DD
ENSG00000196437	0.405354	135	0.00885188	DD
ENSG00000157764	0.40512	136	0.00891745	DD
ENSG00000118260	0.404955	137	0.00898302	DD
ENSG00000197323	0.404946	138	0.00904859	DD
ENSG00000170677	0.404943	139	0.00911416	DD
ENSG00000161395	0.40492	140	0.00917973	DD
ENSG00000081386	0.404789	141	0.0092453	DD
ENSG00000156531	0.40476	142	0.00931086	DD
ENSG00000047315	0.404618	143	0.00937643	DD
ENSG00000144445	0.404616	144	0.009442	DD
ENSG00000185009	0.404318	145	0.00950757	DD
ENSG00000079246	0.404285	146	0.00957314	DD
ENSG00000253710	0.404149	147	0.00963871	DD
ENSG00000221857	0.4041	148	0.00970428	DD
ENSG00000145242	0.404082	149	0.00976985	DD
ENSG00000049167	0.40405	150	0.00983542	DD
ENSG00000083312	0.403991	151	0.00990099	DD
ENSG00000178163	0.403954	152	0.00996656	DD
ENSG00000173273	0.403949	153	0.0100321	DD
ENSG00000143493	0.403942	154	0.0100977	DD
ENSG00000115252	0.403925	155	0.0101633	DD
ENSG00000171703	0.403879	156	0.0102288	DD
ENSG00000254376	0.403857	157	0.0102944	DD
ENSG00000160973	0.403834	158	0.01036	DD
ENSG00000151422	0.403828	159	0.0104255	DD
ENSG00000180673	0.40381	160	0.0104911	DD
ENSG00000100644	0.403777	161	0.0105567	DD
ENSG00000088930	0.403694	162	0.0106223	DD
ENSG00000130396	0.403691	163	0.0106878	DD
ENSG00000213079	0.40369	164	0.0107534	DD
ENSG00000165233	0.403679	165	0.010819	DD
ENSG00000151532	0.403641	166	0.0108845	DD
ENSG00000066422	0.403611	167	0.0109501	DD
ENSG00000103253	0.403586	168	0.0110157	DD
ENSG00000161999	0.403574	169	0.0110812	DD
ENSG00000135333	0.403535	170	0.0111468	DD
ENSG00000120063	0.40353	171	0.0112124	DD
ENSG00000101400	0.403472	172	0.0112779	DD
ENSG00000172466	0.403425	173	0.0113435	DD
ENSG00000113300	0.403423	174	0.0114091	DD
ENSG00000172262	0.40334	175	0.0114747	DD
ENSG00000091039	0.403295	176	0.0115402	DD
ENSG00000198040	0.403211	177	0.0116058	DD
ENSG00000127152	0.403171	178	0.0116714	DD
ENSG00000152492	0.403155	179	0.0117369	DD
ENSG00000165417	0.4031	180	0.0118025	DD
ENSG00000187608	0.403052	181	0.0118681	DD
ENSG00000179454	0.403052	182	0.0119336	DD
ENSG00000145725	0.402998	183	0.0119992	DD
ENSG00000101473	0.402991	184	0.0120648	DD
ENSG00000064419	0.402772	185	0.0121304	DD
ENSG00000170471	0.402696	186	0.0121959	DD
ENSG00000103227	0.402673	187	0.0122615	DD
ENSG00000123607	0.402597	188	0.0123271	DD
ENSG00000100731	0.402583	189	0.0123926	DD
ENSG00000140455	0.402573	190	0.0124582	DD
ENSG00000139946	0.402545	191	0.0125238	DD
ENSG00000181513	0.402484	192	0.0125893	DD
ENSG00000254004	0.402405	193	0.0126549	DD
ENSG00000197050	0.402388	194	0.0127205	DD
ENSG00000144895	0.402286	195	0.012786	DD
ENSG00000070367	0.40203	196	0.0128516	DD
ENSG00000166233	0.402013	197	0.0129172	DD
ENSG00000004897	0.401968	198	0.0129828	DD
ENSG00000114062	0.401962	199	0.0130483	DD
ENSG00000134313	0.401911	200	0.0131139	DD
ENSG00000135829	0.401909	201	0.0131795	DD
ENSG00000136717	0.401855	202	0.013245	DD
ENSG00000111530	0.401842	203	0.0133106	DD
ENSG00000198892	0.401831	204	0.0133762	DD
ENSG00000160539	0.40173	205	0.0134417	DD
ENSG00000135924	0.40173	206	0.0135073	DD
ENSG00000009307	0.401694	207	0.0135729	DD
ENSG00000157540	0.401692	208	0.0136384	DD
ENSG00000100614	0.40162	209	0.013704	DD
ENSG00000077097	0.401564	210	0.0137696	DD
ENSG00000162076	0.401468	211	0.0138352	DD
ENSG00000147050	0.401467	212	0.0139007	DD
ENSG00000147548	0.401458	213	0.0139663	DD
ENSG00000221968	0.40144	214	0.0140319	DD
ENSG00000198553	0.401364	215	0.0140974	DD
ENSG00000184524	0.401348	216	0.014163	DD
ENSG00000145194	0.401315	217	0.0142286	DD
ENSG00000134758	0.401302	218	0.0142941	DD
ENSG00000114423	0.401253	219	0.0143597	DD
ENSG00000259248	0.401203	220	0.0144253	DD
ENSG00000224775	0.401201	221	0.0144909	DD
ENSG00000039560	0.401192	222	0.0145564	DD
ENSG00000090060	0.40117	223	0.014622	DD
ENSG00000164134	0.401161	224	0.0146876	DD
ENSG00000184470	0.401112	225	0.0147531	DD
ENSG00000187323	0.401102	226	0.0148187	DD
ENSG00000213799	0.401016	227	0.0148843	DD
ENSG00000233757	0.401012	228	0.0149498	DD
ENSG00000162521	0.400896	229	0.0150154	DD
ENSG00000102786	0.400896	230	0.015081	DD
ENSG00000119041	0.400881	231	0.0151465	DD
ENSG00000257704	0.40085	232	0.0152121	DD
ENSG00000114853	0.400821	233	0.0152777	DD
ENSG00000236031	0.400654	234	0.0153433	DD
ENSG00000144597	0.400596	235	0.0154088	DD
ENSG00000153902	0.40052	236	0.0154744	DD
ENSG00000065150	0.400418	237	0.01554	DD
ENSG00000170759	0.40038	238	0.0156055	DD
ENSG00000141424	0.400354	239	0.0156711	DD
ENSG00000167779	0.400335	240	0.0157367	DD
ENSG00000163026	0.400272	241	0.0158022	DD
ENSG00000134900	0.400202	242	0.0158678	DD
ENSG00000257350	0.40019	243	0.0159334	DD
ENSG00000122550	0.400155	244	0.015999	DD
ENSG00000163214	0.400141	245	0.0160645	DD
ENSG00000087250	0.400074	246	0.0161301	DD
ENSG00000182504	0.400061	247	0.0161957	DD
ENSG00000169946	0.399985	248	0.0162612	DD
ENSG00000119446	0.399932	249	0.0163268	DD
ENSG00000065615	0.399749	250	0.0163924	DD
ENSG00000157450	0.399703	251	0.0164579	DD
ENSG00000139531	0.399665	252	0.0165235	DD
ENSG00000101596	0.39956	253	0.0165891	DD
ENSG00000065135	0.399532	254	0.0166546	DD
ENSG00000065054	0.399515	255	0.0167202	DD
ENSG00000175175	0.399511	256	0.0167858	DD
ENSG00000143797	0.399437	257	0.0168514	DD
ENSG00000137502	0.39943	258	0.0169169	DD
ENSG00000119684	0.399366	259	0.0169825	DD
ENSG00000154822	0.399339	260	0.0170481	DD
ENSG00000058272	0.399313	261	0.0171136	DD
ENSG00000122008	0.399268	262	0.0171792	DD
ENSG00000182150	0.399256	263	0.0172448	DD
ENSG00000178966	0.399165	264	0.0173103	DD
ENSG00000090238	0.39916	265	0.0173759	DD
ENSG00000167971	0.399099	266	0.0174415	DD
ENSG00000154380	0.399041	267	0.017507	DD
ENSG00000136021	0.399003	268	0.0175726	DD
ENSG00000135040	0.39898	269	0.0176382	DD
ENSG00000078142	0.39894	270	0.0177038	DD
ENSG00000112339	0.398934	271	0.0177693	DD
ENSG00000162923	0.3989	272	0.0178349	DD
ENSG00000114742	0.398895	273	0.0179005	DD
ENSG00000230311	0.398759	274	0.017966	DD
ENSG00000256116	0.398735	275	0.0180316	DD
ENSG00000166025	0.398684	276	0.0180972	DD
ENSG00000218890	0.398611	277	0.0181627	DD
ENSG00000205339	0.398558	278	0.0182283	DD
ENSG00000077458	0.398519	279	0.0182939	DD
ENSG00000068878	0.398466	280	0.0183595	DD
ENSG00000124766	0.398424	281	0.018425	DD
ENSG00000226121	0.398423	282	0.0184906	DD
ENSG00000159214	0.39842	283	0.0185562	DD
ENSG00000094975	0.398407	284	0.0186217	DD
ENSG00000132952	0.398334	285	0.0186873	DD
ENSG00000259080	0.398319	286	0.0187529	DD
ENSG00000167861	0.398279	287	0.0188184	DD
ENSG00000155640	0.398218	288	0.018884	DD
ENSG00000242128	0.398211	289	0.0189496	DD
ENSG00000215105	0.398168	290	0.0190151	DD
ENSG00000258677	0.398112	291	0.0190807	DD
ENSG00000227230	0.398107	292	0.0191463	DD
ENSG00000135338	0.398069	293	0.0192119	DD
ENSG00000111875	0.398036	294	0.0192774	DD
ENSG00000032219	0.397947	295	0.019343	DD
ENSG00000101460	0.397844	296	0.0194086	DD
ENSG00000135316	0.397784	297	0.0194741	DD
ENSG00000124571	0.397748	298	0.0195397	DD
ENSG00000225423	0.397713	299	0.0196053	DD
ENSG00000075213	0.397668	300	0.0196708	DD
ENSG00000071889	0.397562	301	0.0197364	DD
ENSG00000178691	0.397561	302	0.019802	DD
ENSG00000170903	0.397499	303	0.0198675	DD
ENSG00000236018	0.397422	304	0.0199331	DD
ENSG00000125107	0.397332	305	0.0199987	DD
ENSG00000021776	0.397267	306	0.0200643	DD
ENSG00000177666	0.397263	307	0.0201298	DD
ENSG00000116668	0.397215	308	0.0201954	DD
ENSG00000100749	0.397203	309	0.020261	DD
ENSG00000217060	0.397188	310	0.0203265	DD
ENSG00000248871	0.39718	311	0.0203921	DD
ENSG00000182628	0.397074	312	0.0204577	DD
ENSG00000140350	0.397033	313	0.0205232	DD
ENSG00000050438	0.396887	314	0.0205888	DD
ENSG00000145365	0.396882	315	0.0206544	DD
ENSG00000166823	0.396857	316	0.02072	DD
ENSG00000136891	0.396737	317	0.0207855	DD
ENSG00000187231	0.396701	318	0.0208511	DD
ENSG00000143554	0.396681	319	0.0209167	DD
ENSG00000214181	0.396657	320	0.0209822	DD
ENSG00000173473	0.396656	321	0.0210478	DD
ENSG00000113282	0.396638	322	0.0211134	DD
ENSG00000229586	0.39662	323	0.0211789	DD
ENSG00000250510	0.396615	324	0.0212445	DD
ENSG00000232784	0.396613	325	0.0213101	DD
ENSG00000229729	0.396574	326	0.0213756	DD
ENSG00000178467	0.396523	327	0.0214412	DD
ENSG00000249786	0.396484	328	0.0215068	DD
ENSG00000228002	0.396472	329	0.0215724	DD
ENSG00000180008	0.396462	330	0.0216379	DD
ENSG00000169684	0.396453	331	0.0217035	DD
ENSG00000028203	0.39644	332	0.0217691	DD
ENSG00000250492	0.396355	333	0.0218346	DD
ENSG00000124151	0.396353	334	0.0219002	DD
ENSG00000122482	0.396339	335	0.0219658	DD
ENSG00000106477	0.39631	336	0.0220313	DD
ENSG00000132024	0.396299	337	0.0220969	DD
ENSG00000155592	0.396284	338	0.0221625	DD
ENSG00000137040	0.396269	339	0.0222281	DD
ENSG00000234241	0.396194	340	0.0222936	DD
ENSG00000154146	0.396194	341	0.0223592	DD
ENSG00000138081	0.396188	342	0.0224248	DD
ENSG00000079387	0.396146	343	0.0224903	DD
ENSG00000064601	0.396122	344	0.0225559	DD
ENSG00000163655	0.396115	345	0.0226215	DD
ENSG00000160208	0.396063	346	0.022687	DD
ENSG00000054654	0.396041	347	0.0227526	DD
ENSG00000136603	0.396037	348	0.0228182	DD
ENSG00000122679	0.396007	349	0.0228837	DD
ENSG00000085274	0.395949	350	0.0229493	DD
ENSG00000163888	0.395879	351	0.0230149	DD
ENSG00000092148	0.395851	352	0.0230805	DD
ENSG00000121900	0.395781	353	0.023146	DD
ENSG00000197372	0.395761	354	0.0232116	DD
ENSG00000147649	0.39574	355	0.0232772	DD
ENSG00000151292	0.395728	356	0.0233427	DD
ENSG00000117222	0.395719	357	0.0234083	DD
ENSG00000165997	0.395715	358	0.0234739	DD
ENSG00000132635	0.395702	359	0.0235394	DD
ENSG00000237440	0.395685	360	0.023605	DD
ENSG00000106780	0.395681	361	0.0236706	DD
ENSG00000230863	0.395676	362	0.0237361	DD
ENSG00000111052	0.395674	363	0.0238017	DD
ENSG00000215179	0.395651	364	0.0238673	DD
ENSG00000198900	0.395651	365	0.0239329	DD
ENSG00000181409	0.395626	366	0.0239984	DD
ENSG00000127081	0.395619	367	0.024064	DD
ENSG00000136450	0.395483	368	0.0241296	DD
ENSG00000114646	0.395427	369	0.0241951	DD
ENSG00000230662	0.395415	370	0.0242607	DD
ENSG00000188186	0.395372	371	0.0243263	DD
ENSG00000167118	0.39526	372	0.0243918	DD
ENSG00000107581	0.395233	373	0.0244574	DD
ENSG00000110395	0.39521	374	0.024523	DD
ENSG00000197779	0.395201	375	0.0245886	DD
ENSG00000054267	0.395195	376	0.0246541	DD
ENSG00000198538	0.395134	377	0.0247197	DD
ENSG00000116062	0.39505	378	0.0247853	DD
ENSG00000127585	0.394959	379	0.0248508	DD
ENSG00000151458	0.394927	380	0.0249164	DD
ENSG00000177182	0.394878	381	0.024982	DD
ENSG00000169375	0.39486	382	0.0250475	DD
ENSG00000188747	0.394731	383	0.0251131	DD
ENSG00000186432	0.394719	384	0.0251787	DD
ENSG00000146757	0.394715	385	0.0252442	DD
ENSG00000080815	0.394688	386	0.0253098	DD
ENSG00000144909	0.394645	387	0.0253754	DD
ENSG00000180155	0.394642	388	0.025441	DD
ENSG00000257499	0.394621	389	0.0255065	DD
ENSG00000066084	0.394584	390	0.0255721	DD
ENSG00000137770	0.394469	391	0.0256377	DD
ENSG00000102383	0.394428	392	0.0257032	DD
ENSG00000171450	0.394353	393	0.0257688	DD
ENSG00000106086	0.394328	394	0.0258344	DD
ENSG00000136940	0.394301	395	0.0258999	DD
ENSG00000196233	0.394277	396	0.0259655	DD
ENSG00000146587	0.394246	397	0.0260311	DD
ENSG00000242457	0.394059	398	0.0260966	DD
ENSG00000039123	0.39404	399	0.0261622	DD
ENSG00000072364	0.394025	400	0.0262278	DD
ENSG00000159217	0.394019	401	0.0262934	DD
ENSG00000161091	0.393957	402	0.0263589	DD
ENSG00000196967	0.393906	403	0.0264245	DD
ENSG00000168813	0.393902	404	0.0264901	DD
ENSG00000101439	0.393869	405	0.0265556	DD
ENSG00000110367	0.393858	406	0.0266212	DD
ENSG00000228594	0.393843	407	0.0266868	DD
ENSG00000259316	0.39382	408	0.0267523	DD
ENSG00000130224	0.393804	409	0.0268179	DD
ENSG00000197008	0.393791	410	0.0268835	DD
ENSG00000148835	0.393774	411	0.0269491	DD
ENSG00000060971	0.393735	412	0.0270146	DD
ENSG00000198093	0.393721	413	0.0270802	DD
ENSG00000129083	0.393656	414	0.0271458	DD
ENSG00000151611	0.393611	415	0.0272113	DD
ENSG00000174579	0.393545	416	0.0272769	DD
ENSG00000141429	0.393487	417	0.0273425	DD
ENSG00000146247	0.393467	418	0.027408	DD
ENSG00000164654	0.393463	419	0.0274736	DD
ENSG00000159882	0.393429	420	0.0275392	DD
ENSG00000129315	0.393426	421	0.0276047	DD
ENSG00000004487	0.393411	422	0.0276703	DD
ENSG00000181450	0.393404	423	0.0277359	DD
ENSG00000204128	0.3934	424	0.0278015	DD
ENSG00000076685	0.393372	425	0.027867	DD
ENSG00000025156	0.393318	426	0.0279326	DD
ENSG00000166266	0.393238	427	0.0279982	DD
ENSG00000198598	0.393171	428	0.0280637	DD
ENSG00000037042	0.393165	429	0.0281293	DD
ENSG00000180574	0.393142	430	0.0281949	DD
ENSG00000165209	0.393138	431	0.0282604	DD
ENSG00000067596	0.393124	432	0.028326	DD
ENSG00000143498	0.39309	433	0.0283916	DD
ENSG00000213015	0.393043	434	0.0284572	DD
ENSG00000170949	0.39302	435	0.0285227	DD
ENSG00000075391	0.393012	436	0.0285883	DD
ENSG00000100711	0.392981	437	0.0286539	DD
ENSG00000237984	0.392877	438	0.0287194	DD
ENSG00000172663	0.392791	439	0.028785	DD
ENSG00000108352	0.39277	440	0.0288506	DD
ENSG00000156650	0.392724	441	0.0289161	DD
ENSG00000155366	0.392705	442	0.0289817	DD
ENSG00000111596	0.392694	443	0.0290473	DD
ENSG00000124207	0.392652	444	0.0291128	DD
ENSG00000137075	0.392545	445	0.0291784	DD
ENSG00000135341	0.392544	446	0.029244	DD
ENSG00000128881	0.392535	447	0.0293096	DD
ENSG00000132356	0.392507	448	0.0293751	DD
ENSG00000152402	0.392379	449	0.0294407	DD
ENSG00000186020	0.392364	450	0.0295063	DD
ENSG00000147488	0.39231	451	0.0295718	DD
ENSG00000136535	0.392272	452	0.0296374	DD
ENSG00000235720	0.392245	453	0.029703	DD
ENSG00000075399	0.392242	454	0.0297685	DD
ENSG00000213762	0.392221	455	0.0298341	DD
ENSG00000165934	0.392192	456	0.0298997	DD
ENSG00000108055	0.392112	457	0.0299652	DD
ENSG00000141646	0.392095	458	0.0300308	DD
ENSG00000170836	0.392076	459	0.0300964	DD
ENSG00000108654	0.392072	460	0.030162	DD
ENSG00000225568	0.392051	461	0.0302275	DD
ENSG00000236792	0.392045	462	0.0302931	DD
ENSG00000109381	0.391982	463	0.0303587	DD
ENSG00000110011	0.391972	464	0.0304242	DD
ENSG00000141503	0.391923	465	0.0304898	DD
ENSG00000085721	0.391774	466	0.0305554	DD
ENSG00000177932	0.391763	467	0.0306209	DD
ENSG00000225031	0.391741	468	0.0306865	DD
ENSG00000007541	0.391735	469	0.0307521	DD
ENSG00000056097	0.391711	470	0.0308177	DD
ENSG00000105879	0.391686	471	0.0308832	DD
ENSG00000237794	0.39165	472	0.0309488	DD
ENSG00000184205	0.391643	473	0.0310144	DD
ENSG00000232157	0.391605	474	0.0310799	DD
ENSG00000205269	0.391598	475	0.0311455	DD
ENSG00000108094	0.391577	476	0.0312111	DD
ENSG00000091527	0.391552	477	0.0312766	DD
ENSG00000253431	0.391501	478	0.0313422	DD
ENSG00000173406	0.391468	479	0.0314078	DD
ENSG00000255073	0.391377	480	0.0314733	DD
ENSG00000181104	0.391286	481	0.0315389	DD
ENSG00000117020	0.391235	482	0.0316045	DD
ENSG00000105866	0.391209	483	0.0316701	DD
ENSG00000154727	0.391201	484	0.0317356	DD
ENSG00000099999	0.391185	485	0.0318012	DD
ENSG00000061938	0.391158	486	0.0318668	DD
ENSG00000223802	0.391144	487	0.0319323	DD
ENSG00000197857	0.391121	488	0.0319979	DD
ENSG00000212928	0.391098	489	0.0320635	DD
ENSG00000186654	0.391093	490	0.032129	DD
ENSG00000170802	0.391062	491	0.0321946	DD
ENSG00000005801	0.391035	492	0.0322602	DD
ENSG00000143774	0.391025	493	0.0323257	DD
ENSG00000137942	0.391	494	0.0323913	DD
ENSG00000083520	0.390997	495	0.0324569	DD
ENSG00000185728	0.390969	496	0.0325225	DD
ENSG00000072501	0.390956	497	0.032588	DD
ENSG00000119414	0.390951	498	0.0326536	DD
ENSG00000128294	0.390935	499	0.0327192	DD
ENSG00000129515	0.390901	500	0.0327847	DD
ENSG00000174516	0.390872	501	0.0328503	DD
ENSG00000177030	0.39085	502	0.0329159	DD
ENSG00000184517	0.390831	503	0.0329814	DD
ENSG00000108559	0.390793	504	0.033047	DD
ENSG00000169760	0.390784	505	0.0331126	DD
ENSG00000015479	0.390782	506	0.0331782	DD
ENSG00000168246	0.390774	507	0.0332437	DD
ENSG00000112739	0.390773	508	0.0333093	DD
ENSG00000077063	0.390723	509	0.0333749	DD
ENSG00000198554	0.390722	510	0.0334404	DD
ENSG00000236988	0.390717	511	0.033506	DD
ENSG00000227617	0.390698	512	0.0335716	DD
ENSG00000149541	0.390663	513	0.0336371	DD
ENSG00000092140	0.390587	514	0.0337027	DD
ENSG00000197461	0.390562	515	0.0337683	DD
ENSG00000083635	0.390454	516	0.0338338	DD
ENSG00000196670	0.390362	517	0.0338994	DD
ENSG00000119227	0.390294	518	0.033965	DD
ENSG00000167807	0.39025	519	0.0340306	DD
ENSG00000169826	0.390233	520	0.0340961	DD
ENSG00000007264	0.390188	521	0.0341617	DD
ENSG00000128607	0.390141	522	0.0342273	DD
ENSG00000030066	0.390133	523	0.0342928	DD
ENSG00000121774	0.390111	524	0.0343584	DD
ENSG00000164323	0.390093	525	0.034424	DD
ENSG00000197128	0.389918	526	0.0344895	DD
ENSG00000113522	0.389909	527	0.0345551	DD
ENSG00000111647	0.389906	528	0.0346207	DD
ENSG00000136560	0.38988	529	0.0346863	DD
ENSG00000172932	0.389767	530	0.0347518	DD
ENSG00000102882	0.389761	531	0.0348174	DD
ENSG00000118620	0.389716	532	0.034883	DD
ENSG00000198015	0.389687	533	0.0349485	DD
ENSG00000101343	0.389682	534	0.0350141	DD
ENSG00000115970	0.38966	535	0.0350797	DD
ENSG00000213928	0.389588	536	0.0351452	DD
ENSG00000196632	0.38958	537	0.0352108	DD
ENSG00000100359	0.389563	538	0.0352764	DD
ENSG00000127419	0.389555	539	0.0353419	DD
ENSG00000241484	0.389522	540	0.0354075	DD
ENSG00000257530	0.389487	541	0.0354731	DD
ENSG00000169884	0.389486	542	0.0355387	DD
ENSG00000073150	0.389417	543	0.0356042	DD
ENSG00000198081	0.389328	544	0.0356698	DD
ENSG00000224383	0.389324	545	0.0357354	DD
ENSG00000170558	0.389285	546	0.0358009	DD
ENSG00000080345	0.389267	547	0.0358665	DD
ENSG00000137055	0.389264	548	0.0359321	DD
ENSG00000145041	0.389222	549	0.0359976	DD
ENSG00000255498	0.389203	550	0.0360632	DD
ENSG00000184635	0.389164	551	0.0361288	DD
ENSG00000188011	0.389161	552	0.0361943	DD
ENSG00000118482	0.389161	553	0.0362599	DD
ENSG00000165553	0.389139	554	0.0363255	DD
ENSG00000116191	0.389069	555	0.0363911	DD
ENSG00000141425	0.389052	556	0.0364566	DD
ENSG00000147874	0.389029	557	0.0365222	DD
ENSG00000240890	0.389016	558	0.0365878	DD
ENSG00000183814	0.388996	559	0.0366533	DD
ENSG00000073921	0.388956	560	0.0367189	DD
ENSG00000143061	0.388933	561	0.0367845	DD
ENSG00000143924	0.388822	562	0.03685	DD
ENSG00000109171	0.388725	563	0.0369156	DD
ENSG00000138386	0.388703	564	0.0369812	DD
ENSG00000118496	0.388649	565	0.0370468	DD
ENSG00000130283	0.388643	566	0.0371123	DD
ENSG00000108443	0.388641	567	0.0371779	DD
ENSG00000256010	0.388627	568	0.0372435	DD
ENSG00000105552	0.38856	569	0.037309	DD
ENSG00000149091	0.388545	570	0.0373746	DD
ENSG00000161243	0.388534	571	0.0374402	DD
ENSG00000099904	0.388524	572	0.0375057	DD
ENSG00000244513	0.388519	573	0.0375713	DD
ENSG00000250846	0.38846	574	0.0376369	DD
ENSG00000154001	0.388454	575	0.0377024	DD
ENSG00000105696	0.388421	576	0.037768	DD
ENSG00000140382	0.388399	577	0.0378336	DD
ENSG00000196110	0.388327	578	0.0378992	DD
ENSG00000166747	0.388177	579	0.0379647	DD
ENSG00000234882	0.388097	580	0.0380303	DD
ENSG00000122484	0.388084	581	0.0380959	DD
ENSG00000204052	0.388058	582	0.0381614	DD
ENSG00000142556	0.388028	583	0.038227	DD
ENSG00000197006	0.38797	584	0.0382926	DD
ENSG00000198060	0.387883	585	0.0383581	DD
ENSG00000108556	0.387862	586	0.0384237	DD
ENSG00000188451	0.387771	587	0.0384893	DD
ENSG00000206052	0.387676	588	0.0385548	DD
ENSG00000105701	0.387591	589	0.0386204	DD
ENSG00000100429	0.387586	590	0.038686	DD
ENSG00000148362	0.387548	591	0.0387516	DD
ENSG00000130348	0.387494	592	0.0388171	DD
ENSG00000198683	0.387467	593	0.0388827	DD
ENSG00000062725	0.387456	594	0.0389483	DD
ENSG00000139163	0.387444	595	0.0390138	DD
ENSG00000112182	0.38741	596	0.0390794	DD
ENSG00000153827	0.38738	597	0.039145	DD
ENSG00000121879	0.387373	598	0.0392105	DD
ENSG00000063046	0.387322	599	0.0392761	DD
ENSG00000155330	0.38732	600	0.0393417	DD
ENSG00000010244	0.387307	601	0.0394073	DD
ENSG00000147140	0.38727	602	0.0394728	DD
ENSG00000118579	0.387138	603	0.0395384	DD
ENSG00000109270	0.387059	604	0.039604	DD
ENSG00000155561	0.387057	605	0.0396695	DD
ENSG00000177733	0.386999	606	0.0397351	DD
ENSG00000004700	0.386983	607	0.0398007	DD
ENSG00000256469	0.386885	608	0.0398662	DD
ENSG00000244462	0.386884	609	0.0399318	DD
ENSG00000100399	0.386818	610	0.0399974	DD
ENSG00000135404	0.38678	611	0.0400629	DD
ENSG00000174282	0.386774	612	0.0401285	DD
ENSG00000123684	0.386746	613	0.0401941	DD
ENSG00000187257	0.386739	614	0.0402597	DD
ENSG00000058404	0.386722	615	0.0403252	DD
ENSG00000111224	0.386717	616	0.0403908	DD
ENSG00000105497	0.386705	617	0.0404564	DD
ENSG00000088881	0.386697	618	0.0405219	DD
ENSG00000105464	0.386694	619	0.0405875	DD
ENSG00000164896	0.38668	620	0.0406531	DD
ENSG00000235117	0.386658	621	0.0407186	DD
ENSG00000109805	0.386656	622	0.0407842	DD
ENSG00000102974	0.386625	623	0.0408498	DD
ENSG00000249485	0.386603	624	0.0409153	DD
ENSG00000139496	0.386571	625	0.0409809	DD
ENSG00000224785	0.38647	626	0.0410465	DD
ENSG00000109606	0.386459	627	0.0411121	DD
ENSG00000160551	0.386449	628	0.0411776	DD
ENSG00000228206	0.386414	629	0.0412432	DD
ENSG00000120645	0.386404	630	0.0413088	DD
ENSG00000119866	0.386367	631	0.0413743	DD
ENSG00000183171	0.386279	632	0.0414399	DD
ENSG00000254598	0.386265	633	0.0415055	DD
ENSG00000108424	0.386245	634	0.041571	DD
ENSG00000107551	0.386203	635	0.0416366	DD
ENSG00000166170	0.386201	636	0.0417022	DD
ENSG00000171700	0.386199	637	0.0417678	DD
ENSG00000143155	0.386132	638	0.0418333	DD
ENSG00000130822	0.386105	639	0.0418989	DD
ENSG00000152214	0.385973	640	0.0419645	DD
ENSG00000232387	0.385969	641	0.04203	DD
ENSG00000102221	0.385967	642	0.0420956	DD
ENSG00000248405	0.385947	643	0.0421612	DD
ENSG00000121058	0.385903	644	0.0422267	DD
ENSG00000099330	0.385898	645	0.0422923	DD
ENSG00000259758	0.385863	646	0.0423579	DD
ENSG00000178694	0.385857	647	0.0424234	DD
ENSG00000177888	0.38581	648	0.042489	DD
ENSG00000091622	0.385789	649	0.0425546	DD
ENSG00000233229	0.385755	650	0.0426202	DD
ENSG00000168438	0.385714	651	0.0426857	DD
ENSG00000149809	0.385706	652	0.0427513	DD
ENSG00000145431	0.385685	653	0.0428169	DD
ENSG00000011114	0.385623	654	0.0428824	DD
ENSG00000103047	0.385577	655	0.042948	DD
ENSG00000232951	0.385576	656	0.0430136	DD
ENSG00000134590	0.385563	657	0.0430791	DD
ENSG00000143494	0.385555	658	0.0431447	DD
ENSG00000126261	0.385552	659	0.0432103	DD
ENSG00000213189	0.385548	660	0.0432759	DD
ENSG00000144218	0.385434	661	0.0433414	DD
ENSG00000096063	0.38541	662	0.043407	DD
ENSG00000111077	0.385388	663	0.0434726	DD
ENSG00000158321	0.385339	664	0.0435381	DD
ENSG00000129946	0.385332	665	0.0436037	DD
ENSG00000167930	0.385315	666	0.0436693	DD
ENSG00000066322	0.385279	667	0.0437348	DD
ENSG00000139971	0.385275	668	0.0438004	DD
ENSG00000125895	0.385268	669	0.043866	DD
ENSG00000143819	0.385267	670	0.0439315	DD
ENSG00000105778	0.385238	671	0.0439971	DD
ENSG00000227344	0.385202	672	0.0440627	DD
ENSG00000132912	0.385169	673	0.0441283	DD
ENSG00000099882	0.385155	674	0.0441938	DD
ENSG00000140199	0.385117	675	0.0442594	DD
ENSG00000117791	0.385033	676	0.044325	DD
ENSG00000251322	0.385021	677	0.0443905	DD
ENSG00000036257	0.384938	678	0.0444561	DD
ENSG00000104936	0.384889	679	0.0445217	DD
ENSG00000228717	0.384885	680	0.0445872	DD
ENSG00000172346	0.384868	681	0.0446528	DD
ENSG00000130304	0.384854	682	0.0447184	DD
ENSG00000085224	0.384785	683	0.0447839	DD
ENSG00000095321	0.384749	684	0.0448495	DD
ENSG00000170234	0.384739	685	0.0449151	DD
ENSG00000103266	0.38464	686	0.0449807	DD
ENSG00000174485	0.384632	687	0.0450462	DD
ENSG00000155304	0.384629	688	0.0451118	DD
ENSG00000101367	0.384581	689	0.0451774	DD
ENSG00000123066	0.384567	690	0.0452429	DD
ENSG00000183087	0.384565	691	0.0453085	DD
ENSG00000205726	0.384562	692	0.0453741	DD
ENSG00000018510	0.384549	693	0.0454396	DD
ENSG00000198492	0.384543	694	0.0455052	DD
ENSG00000165259	0.384536	695	0.0455708	DD
ENSG00000164022	0.38452	696	0.0456364	DD
ENSG00000100258	0.384443	697	0.0457019	DD
ENSG00000197701	0.384443	698	0.0457675	DD
ENSG00000108854	0.384417	699	0.0458331	DD
ENSG00000188177	0.384349	700	0.0458986	DD
ENSG00000130935	0.384333	701	0.0459642	DD
ENSG00000115421	0.384331	702	0.0460298	DD
ENSG00000144036	0.384265	703	0.0460953	DD
ENSG00000166793	0.384239	704	0.0461609	DD
ENSG00000172840	0.384223	705	0.0462265	DD
ENSG00000259506	0.384218	706	0.046292	DD
ENSG00000113389	0.384216	707	0.0463576	DD
ENSG00000078018	0.384214	708	0.0464232	DD
ENSG00000145495	0.384201	709	0.0464888	DD
ENSG00000173611	0.384197	710	0.0465543	DD
ENSG00000258964	0.384151	711	0.0466199	DD
ENSG00000196591	0.384137	712	0.0466855	DD
ENSG00000187051	0.384108	713	0.046751	DD
ENSG00000234629	0.384101	714	0.0468166	DD
ENSG00000153147	0.384091	715	0.0468822	DD
ENSG00000256223	0.384088	716	0.0469477	DD
ENSG00000095002	0.384069	717	0.0470133	DD
ENSG00000139973	0.384043	718	0.0470789	DD
ENSG00000101871	0.383977	719	0.0471444	DD
ENSG00000144460	0.383951	720	0.04721	DD
ENSG00000147905	0.383933	721	0.0472756	DD
ENSG00000255108	0.383868	722	0.0473412	DD
ENSG00000082397	0.383851	723	0.0474067	DD
ENSG00000117242	0.383833	724	0.0474723	DD
ENSG00000155545	0.383797	725	0.0475379	DD
ENSG00000162702	0.383737	726	0.0476034	DD
ENSG00000164975	0.383627	727	0.047669	DD
ENSG00000078674	0.38361	728	0.0477346	DD
ENSG00000226143	0.383564	729	0.0478001	DD
ENSG00000008283	0.38356	730	0.0478657	DD
ENSG00000120802	0.38356	731	0.0479313	DD
ENSG00000235024	0.383536	732	0.0479969	DD
ENSG00000239685	0.383517	733	0.0480624	DD
ENSG00000230183	0.383503	734	0.048128	DD
ENSG00000183309	0.383455	735	0.0481936	DD
ENSG00000113318	0.383435	736	0.0482591	DD
ENSG00000106799	0.383433	737	0.0483247	DD
ENSG00000174197	0.383426	738	0.0483903	DD
ENSG00000164190	0.383405	739	0.0484558	DD
ENSG00000164327	0.383397	740	0.0485214	DD
ENSG00000166478	0.383372	741	0.048587	DD
ENSG00000164934	0.383367	742	0.0486525	DD
ENSG00000230056	0.383362	743	0.0487181	DD
ENSG00000196172	0.3833	744	0.0487837	DD
ENSG00000095713	0.383247	745	0.0488493	DD
ENSG00000099814	0.383226	746	0.0489148	DD
ENSG00000148153	0.383212	747	0.0489804	DD
ENSG00000141542	0.383173	748	0.049046	DD
ENSG00000165752	0.38317	749	0.0491115	DD
ENSG00000109736	0.383112	750	0.0491771	DD
ENSG00000180902	0.383107	751	0.0492427	DD
ENSG00000168092	0.383105	752	0.0493082	DD
ENSG00000228057	0.383064	753	0.0493738	DD
ENSG00000116661	0.382993	754	0.0494394	DD
ENSG00000166439	0.382955	755	0.049505	DD
ENSG00000232859	0.382949	756	0.0495705	DD
ENSG00000161011	0.382933	757	0.0496361	DD
ENSG00000196305	0.382892	758	0.0497017	DD
ENSG00000112200	0.382888	759	0.0497672	DD
ENSG00000187607	0.382879	760	0.0498328	DD
ENSG00000258903	0.382872	761	0.0498984	DD
ENSG00000167778	0.382836	762	0.0499639	DD
ENSG00000122507	0.38283	763	0.0500295	DD
ENSG00000243477	0.382752	764	0.0500951	DD
ENSG00000107362	0.382749	765	0.0501606	DD
ENSG00000198730	0.382716	766	0.0502262	DD
ENSG00000101972	0.382708	767	0.0502918	DD
ENSG00000082701	0.382631	768	0.0503574	DD
ENSG00000183475	0.382627	769	0.0504229	DD
ENSG00000182923	0.382592	770	0.0504885	DD
ENSG00000059915	0.382567	771	0.0505541	DD
ENSG00000067248	0.382528	772	0.0506196	DD
ENSG00000159131	0.382523	773	0.0506852	DD
ENSG00000161813	0.382523	774	0.0507508	DD
ENSG00000162520	0.382518	775	0.0508163	DD
ENSG00000138095	0.382485	776	0.0508819	DD
ENSG00000104177	0.382467	777	0.0509475	DD
ENSG00000138182	0.382463	778	0.051013	DD
ENSG00000178082	0.382434	779	0.0510786	DD
ENSG00000099822	0.382397	780	0.0511442	DD
ENSG00000248101	0.382382	781	0.0512098	DD
ENSG00000168564	0.382377	782	0.0512753	DD
ENSG00000033800	0.382334	783	0.0513409	DD
ENSG00000232729	0.38227	784	0.0514065	DD
ENSG00000134072	0.382262	785	0.051472	DD
ENSG00000170464	0.382261	786	0.0515376	DD
ENSG00000109680	0.382234	787	0.0516032	DD
ENSG00000122068	0.382178	788	0.0516687	DD
ENSG00000142920	0.382164	789	0.0517343	DD
ENSG00000178105	0.382119	790	0.0517999	DD
ENSG00000182674	0.3821	791	0.0518655	DD
ENSG00000111142	0.382053	792	0.051931	DD
ENSG00000144591	0.382045	793	0.0519966	DD
ENSG00000108231	0.382039	794	0.0520622	DD
ENSG00000198791	0.381934	795	0.0521277	DD
ENSG00000158636	0.381933	796	0.0521933	DD
ENSG00000137880	0.381931	797	0.0522589	DD
ENSG00000062370	0.381922	798	0.0523244	DD
ENSG00000108509	0.381907	799	0.05239	DD
ENSG00000131477	0.381903	800	0.0524556	DD
ENSG00000105963	0.381869	801	0.0525211	DD
ENSG00000130643	0.381858	802	0.0525867	DD
ENSG00000155111	0.381833	803	0.0526523	DD
ENSG00000130202	0.381819	804	0.0527179	DD
ENSG00000253793	0.381794	805	0.0527834	DD
ENSG00000107742	0.381791	806	0.052849	DD
ENSG00000103342	0.381729	807	0.0529146	DD
ENSG00000211584	0.381714	808	0.0529801	DD
ENSG00000154328	0.381713	809	0.0530457	DD
ENSG00000166448	0.381683	810	0.0531113	DD
ENSG00000232040	0.381626	811	0.0531768	DD
ENSG00000092201	0.381621	812	0.0532424	DD
ENSG00000117597	0.381616	813	0.053308	DD
ENSG00000169733	0.381587	814	0.0533735	DD
ENSG00000009954	0.381582	815	0.0534391	DD
ENSG00000130208	0.38158	816	0.0535047	DD
ENSG00000115524	0.381556	817	0.0535703	DD
ENSG00000125505	0.381483	818	0.0536358	DD
ENSG00000138439	0.381473	819	0.0537014	DD
ENSG00000205220	0.381465	820	0.053767	DD
ENSG00000056586	0.381448	821	0.0538325	DD
ENSG00000111860	0.381404	822	0.0538981	DD
ENSG00000251621	0.381385	823	0.0539637	DD
ENSG00000232533	0.381384	824	0.0540292	DD
ENSG00000129480	0.381368	825	0.0540948	DD
ENSG00000183831	0.38135	826	0.0541604	DD
ENSG00000073670	0.381306	827	0.054226	DD
ENSG00000153207	0.381291	828	0.0542915	DD
ENSG00000169118	0.381258	829	0.0543571	DD
ENSG00000178209	0.381255	830	0.0544227	DD
ENSG00000224546	0.381191	831	0.0544882	DD
ENSG00000162512	0.381083	832	0.0545538	DD
ENSG00000140995	0.381081	833	0.0546194	DD
ENSG00000154429	0.381044	834	0.0546849	DD
ENSG00000150776	0.381	835	0.0547505	DD
ENSG00000162738	0.380988	836	0.0548161	DD
ENSG00000197258	0.380976	837	0.0548816	DD
ENSG00000184305	0.380958	838	0.0549472	DD
ENSG00000243547	0.380942	839	0.0550128	DD
ENSG00000223984	0.380932	840	0.0550784	DD
ENSG00000065413	0.380927	841	0.0551439	DD
ENSG00000135913	0.380923	842	0.0552095	DD
ENSG00000257949	0.380824	843	0.0552751	DD
ENSG00000108064	0.380813	844	0.0553406	DD
ENSG00000119953	0.380794	845	0.0554062	DD
ENSG00000078237	0.380774	846	0.0554718	DD
ENSG00000139597	0.380751	847	0.0555373	DD
ENSG00000115758	0.380693	848	0.0556029	DD
ENSG00000253729	0.380682	849	0.0556685	DD
ENSG00000165915	0.380662	850	0.0557341	DD
ENSG00000183837	0.380637	851	0.0557996	DD
ENSG00000153266	0.380565	852	0.0558652	DD
ENSG00000163960	0.380548	853	0.0559308	DD
ENSG00000184432	0.380533	854	0.0559963	DD
ENSG00000118412	0.380506	855	0.0560619	DD
ENSG00000165097	0.380479	856	0.0561275	DD
ENSG00000068724	0.380439	857	0.056193	DD
ENSG00000214561	0.38042	858	0.0562586	DD
ENSG00000167383	0.380416	859	0.0563242	DD
ENSG00000177613	0.380414	860	0.0563897	DD
ENSG00000114923	0.380407	861	0.0564553	DD
ENSG00000178381	0.380396	862	0.0565209	DD
ENSG00000175602	0.380318	863	0.0565865	DD
ENSG00000186364	0.38024	864	0.056652	DD
ENSG00000163811	0.380197	865	0.0567176	DD
ENSG00000147274	0.380195	866	0.0567832	DD
ENSG00000163320	0.380147	867	0.0568487	DD
ENSG00000119559	0.380121	868	0.0569143	DD
ENSG00000253711	0.380104	869	0.0569799	DD
ENSG00000103145	0.380076	870	0.0570454	DD
ENSG00000112992	0.380031	871	0.057111	DD
ENSG00000228509	0.38002	872	0.0571766	DD
ENSG00000168283	0.379978	873	0.0572421	DD
ENSG00000090975	0.379952	874	0.0573077	DD
ENSG00000176884	0.37992	875	0.0573733	DD
ENSG00000116786	0.379853	876	0.0574389	DD
ENSG00000225137	0.379786	877	0.0575044	DD
ENSG00000101246	0.379773	878	0.05757	DD
ENSG00000072778	0.379769	879	0.0576356	DD
ENSG00000032444	0.379762	880	0.0577011	DD
ENSG00000119787	0.379757	881	0.0577667	DD
ENSG00000069424	0.379719	882	0.0578323	DD
ENSG00000152409	0.379708	883	0.0578978	DD
ENSG00000005206	0.3797	884	0.0579634	DD
ENSG00000203880	0.379684	885	0.058029	DD
ENSG00000138442	0.379675	886	0.0580946	DD
ENSG00000171992	0.379649	887	0.0581601	DD
ENSG00000179387	0.37964	888	0.0582257	DD
ENSG00000174080	0.379538	889	0.0582913	DD
ENSG00000106415	0.379484	890	0.0583568	DD
ENSG00000077809	0.37945	891	0.0584224	DD
ENSG00000198380	0.379449	892	0.058488	DD
ENSG00000136536	0.379386	893	0.0585535	DD
ENSG00000145824	0.379378	894	0.0586191	DD
ENSG00000104805	0.379362	895	0.0586847	DD
ENSG00000226049	0.379351	896	0.0587502	DD
ENSG00000119772	0.379349	897	0.0588158	DD
ENSG00000169718	0.379327	898	0.0588814	DD
ENSG00000244881	0.379272	899	0.058947	DD
ENSG00000163069	0.379233	900	0.0590125	DD
ENSG00000167619	0.379209	901	0.0590781	DD
ENSG00000162066	0.379189	902	0.0591437	DD
ENSG00000237481	0.379177	903	0.0592092	DD
ENSG00000125944	0.379164	904	0.0592748	DD
ENSG00000080189	0.379141	905	0.0593404	DD
ENSG00000156990	0.379126	906	0.0594059	DD
ENSG00000185052	0.379121	907	0.0594715	DD
ENSG00000100302	0.379079	908	0.0595371	DD
ENSG00000167005	0.379068	909	0.0596026	DD
ENSG00000177542	0.378976	910	0.0596682	DD
ENSG00000243943	0.378959	911	0.0597338	DD
ENSG00000212864	0.378908	912	0.0597994	DD
ENSG00000205089	0.378876	913	0.0598649	DD
ENSG00000138028	0.378853	914	0.0599305	DD
ENSG00000106089	0.378842	915	0.0599961	DD
ENSG00000241563	0.378819	916	0.0600616	DD
ENSG00000236686	0.378798	917	0.0601272	DD
ENSG00000092096	0.37879	918	0.0601928	DD
ENSG00000182196	0.378749	919	0.0602583	DD
ENSG00000197696	0.378728	920	0.0603239	DD
ENSG00000186660	0.378702	921	0.0603895	DD
ENSG00000110328	0.378654	922	0.0604551	DD
ENSG00000225022	0.378645	923	0.0605206	DD
ENSG00000249124	0.378623	924	0.0605862	DD
ENSG00000139132	0.378607	925	0.0606518	DD
ENSG00000125962	0.378582	926	0.0607173	DD
ENSG00000186960	0.37855	927	0.0607829	DD
ENSG00000011454	0.378514	928	0.0608485	DD
ENSG00000092199	0.37848	929	0.060914	DD
ENSG00000158716	0.378471	930	0.0609796	DD
ENSG00000169592	0.378444	931	0.0610452	DD
ENSG00000162607	0.378385	932	0.0611107	DD
ENSG00000100413	0.378375	933	0.0611763	DD
ENSG00000070018	0.378368	934	0.0612419	DD
ENSG00000112852	0.378321	935	0.0613075	DD
ENSG00000178662	0.378311	936	0.061373	DD
ENSG00000119965	0.378305	937	0.0614386	DD
ENSG00000255351	0.378236	938	0.0615042	DD
ENSG00000118873	0.378236	939	0.0615697	DD
ENSG00000054356	0.378218	940	0.0616353	DD
ENSG00000077254	0.378214	941	0.0617009	DD
ENSG00000220205	0.378201	942	0.0617664	DD
ENSG00000137571	0.378178	943	0.061832	DD
ENSG00000078747	0.378176	944	0.0618976	DD
ENSG00000119314	0.378133	945	0.0619631	DD
ENSG00000099949	0.37813	946	0.0620287	DD
ENSG00000138757	0.378034	947	0.0620943	DD
ENSG00000134297	0.378004	948	0.0621599	DD
ENSG00000157985	0.377976	949	0.0622254	DD
ENSG00000089916	0.377948	950	0.062291	DD
ENSG00000213985	0.377927	951	0.0623566	DD
ENSG00000086200	0.377896	952	0.0624221	DD
ENSG00000153443	0.377836	953	0.0624877	DD
ENSG00000224665	0.377806	954	0.0625533	DD
ENSG00000111371	0.377803	955	0.0626188	DD
ENSG00000117480	0.3778	956	0.0626844	DD
ENSG00000142459	0.377783	957	0.06275	DD
ENSG00000232267	0.377768	958	0.0628156	DD
ENSG00000135439	0.377747	959	0.0628811	DD
ENSG00000187987	0.377724	960	0.0629467	DD
ENSG00000255112	0.377717	961	0.0630123	DD
ENSG00000025796	0.377668	962	0.0630778	DD
ENSG00000158828	0.37761	963	0.0631434	DD
ENSG00000204314	0.377594	964	0.063209	DD
ENSG00000103254	0.377589	965	0.0632745	DD
ENSG00000189042	0.37758	966	0.0633401	DD
ENSG00000090581	0.377455	967	0.0634057	DD
ENSG00000227581	0.37745	968	0.0634712	DD
ENSG00000136381	0.377421	969	0.0635368	DD
ENSG00000164163	0.377419	970	0.0636024	DD
ENSG00000065809	0.377418	971	0.063668	DD
ENSG00000226455	0.377368	972	0.0637335	DD
ENSG00000256825	0.377358	973	0.0637991	DD
ENSG00000226441	0.377353	974	0.0638647	DD
ENSG00000164080	0.377351	975	0.0639302	DD
ENSG00000178188	0.37734	976	0.0639958	DD
ENSG00000131094	0.377308	977	0.0640614	DD
ENSG00000183077	0.377267	978	0.0641269	DD
ENSG00000111802	0.377262	979	0.0641925	DD
ENSG00000125746	0.377237	980	0.0642581	DD
ENSG00000198205	0.377222	981	0.0643237	DD
ENSG00000126773	0.377211	982	0.0643892	DD
ENSG00000188130	0.377154	983	0.0644548	DD
ENSG00000073331	0.377149	984	0.0645204	DD
ENSG00000177842	0.377126	985	0.0645859	DD
ENSG00000259378	0.377118	986	0.0646515	DD
ENSG00000096401	0.377111	987	0.0647171	DD
ENSG00000155827	0.377097	988	0.0647826	DD
ENSG00000256238	0.377078	989	0.0648482	DD
ENSG00000110060	0.377057	990	0.0649138	DD
ENSG00000130731	0.376956	991	0.0649793	DD
ENSG00000235251	0.376938	992	0.0650449	DD
ENSG00000173786	0.37686	993	0.0651105	DD
ENSG00000108984	0.376821	994	0.0651761	DD
ENSG00000133422	0.376751	995	0.0652416	DD
ENSG00000073584	0.376728	996	0.0653072	DD
ENSG00000145022	0.376705	997	0.0653728	DD
ENSG00000198887	0.376696	998	0.0654383	DD
ENSG00000066629	0.376672	999	0.0655039	DD
ENSG00000178385	0.376664	1000	0.0655695	DD
ENSG00000143889	0.376609	1001	0.065635	DD
ENSG00000255500	0.376572	1002	0.0657006	DD
ENSG00000166126	0.376566	1003	0.0657662	DD
ENSG00000126822	0.376518	1004	0.0658317	DD
ENSG00000182831	0.376502	1005	0.0658973	DD
ENSG00000146386	0.376473	1006	0.0659629	DD
ENSG00000162599	0.376463	1007	0.0660285	DD
ENSG00000198722	0.37642	1008	0.066094	DD
ENSG00000258064	0.376368	1009	0.0661596	DD
ENSG00000172613	0.376337	1010	0.0662252	DD
ENSG00000061987	0.376307	1011	0.0662907	DD
ENSG00000165323	0.376296	1012	0.0663563	DD
ENSG00000074266	0.376267	1013	0.0664219	DD
ENSG00000168795	0.376206	1014	0.0664874	DD
ENSG00000077380	0.376186	1015	0.066553	DD
ENSG00000085719	0.37618	1016	0.0666186	DD
ENSG00000243743	0.376126	1017	0.0666842	DD
ENSG00000255436	0.376076	1018	0.0667497	DD
ENSG00000256771	0.376041	1019	0.0668153	DD
ENSG00000232442	0.376032	1020	0.0668809	DD
ENSG00000185008	0.376032	1021	0.0669464	DD
ENSG00000131115	0.376006	1022	0.067012	DD
ENSG00000213199	0.376004	1023	0.0670776	DD
ENSG00000123908	0.375972	1024	0.0671431	DD
ENSG00000164603	0.37592	1025	0.0672087	DD
ENSG00000002746	0.375903	1026	0.0672743	DD
ENSG00000257267	0.3759	1027	0.0673398	DD
ENSG00000196141	0.375885	1028	0.0674054	DD
ENSG00000148948	0.375868	1029	0.067471	DD
ENSG00000056277	0.375857	1030	0.0675366	DD
ENSG00000173542	0.375854	1031	0.0676021	DD
ENSG00000197724	0.375843	1032	0.0676677	DD
ENSG00000141431	0.375837	1033	0.0677333	DD
ENSG00000162374	0.375807	1034	0.0677988	DD
ENSG00000140396	0.375805	1035	0.0678644	DD
ENSG00000166225	0.3758	1036	0.06793	DD
ENSG00000078618	0.375785	1037	0.0679955	DD
ENSG00000116544	0.375772	1038	0.0680611	DD
ENSG00000176720	0.375768	1039	0.0681267	DD
ENSG00000121542	0.375766	1040	0.0681922	DD
ENSG00000116747	0.375728	1041	0.0682578	DD
ENSG00000110013	0.375717	1042	0.0683234	DD
ENSG00000198160	0.375713	1043	0.068389	DD
ENSG00000231925	0.375709	1044	0.0684545	DD
ENSG00000187742	0.375706	1045	0.0685201	DD
ENSG00000181495	0.375635	1046	0.0685857	DD
ENSG00000198824	0.375623	1047	0.0686512	DD
ENSG00000063180	0.375607	1048	0.0687168	DD
ENSG00000143207	0.375581	1049	0.0687824	DD
ENSG00000107902	0.375574	1050	0.0688479	DD
ENSG00000241318	0.375533	1051	0.0689135	DD
ENSG00000196247	0.375522	1052	0.0689791	DD
ENSG00000185324	0.375518	1053	0.0690447	DD
ENSG00000141504	0.375511	1054	0.0691102	DD
ENSG00000118094	0.375489	1055	0.0691758	DD
ENSG00000101126	0.375488	1056	0.0692414	DD
ENSG00000196911	0.375469	1057	0.0693069	DD
ENSG00000176454	0.375466	1058	0.0693725	DD
ENSG00000120616	0.37545	1059	0.0694381	DD
ENSG00000146540	0.375384	1060	0.0695036	DD
ENSG00000176058	0.375349	1061	0.0695692	DD
ENSG00000177380	0.375331	1062	0.0696348	DD
ENSG00000244608	0.375271	1063	0.0697003	DD
ENSG00000143811	0.375243	1064	0.0697659	DD
ENSG00000146414	0.375223	1065	0.0698315	DD
ENSG00000126005	0.375214	1066	0.0698971	DD
ENSG00000226937	0.375202	1067	0.0699626	DD
ENSG00000182218	0.375167	1068	0.0700282	DD
ENSG00000176049	0.375166	1069	0.0700938	DD
ENSG00000058063	0.375158	1070	0.0701593	DD
ENSG00000140993	0.375122	1071	0.0702249	DD
ENSG00000186300	0.375099	1072	0.0702905	DD
ENSG00000178386	0.375093	1073	0.070356	DD
ENSG00000233459	0.375092	1074	0.0704216	DD
ENSG00000248873	0.375045	1075	0.0704872	DD
ENSG00000168014	0.374993	1076	0.0705528	DD
ENSG00000251548	0.374984	1077	0.0706183	DD
ENSG00000198604	0.374955	1078	0.0706839	DD
ENSG00000141298	0.374907	1079	0.0707495	DD
ENSG00000157045	0.374886	1080	0.070815	DD
ENSG00000064703	0.374805	1081	0.0708806	DD
ENSG00000140398	0.374797	1082	0.0709462	DD
ENSG00000160226	0.374791	1083	0.0710117	DD
ENSG00000110697	0.374758	1084	0.0710773	DD
ENSG00000255487	0.374723	1085	0.0711429	DD
ENSG00000213281	0.374695	1086	0.0712084	DD
ENSG00000205923	0.374666	1087	0.071274	DD
ENSG00000162290	0.37466	1088	0.0713396	DD
ENSG00000132975	0.374632	1089	0.0714052	DD
ENSG00000258663	0.374613	1090	0.0714707	DD
ENSG00000102934	0.374606	1091	0.0715363	DD
ENSG00000095564	0.374602	1092	0.0716019	DD
ENSG00000113569	0.374579	1093	0.0716674	DD
ENSG00000204071	0.374567	1094	0.071733	DD
ENSG00000100888	0.374546	1095	0.0717986	DD
ENSG00000189180	0.374532	1096	0.0718641	DD
ENSG00000076344	0.374466	1097	0.0719297	DD
ENSG00000158806	0.374457	1098	0.0719953	DD
ENSG00000165566	0.374446	1099	0.0720608	DD
ENSG00000257033	0.374402	1100	0.0721264	DD
ENSG00000132164	0.374373	1101	0.072192	DD
ENSG00000183186	0.374372	1102	0.0722576	DD
ENSG00000204564	0.37435	1103	0.0723231	DD
ENSG00000120328	0.374323	1104	0.0723887	DD
ENSG00000165698	0.374323	1105	0.0724543	DD
ENSG00000148824	0.374314	1106	0.0725198	DD
ENSG00000131398	0.374248	1107	0.0725854	DD
ENSG00000101363	0.37418	1108	0.072651	DD
ENSG00000169155	0.374174	1109	0.0727165	DD
ENSG00000040341	0.374167	1110	0.0727821	DD
ENSG00000092978	0.374154	1111	0.0728477	DD
ENSG00000239208	0.37414	1112	0.0729133	DD
ENSG00000134987	0.374103	1113	0.0729788	DD
ENSG00000006114	0.374094	1114	0.0730444	DD
ENSG00000106785	0.374093	1115	0.07311	DD
ENSG00000130702	0.374086	1116	0.0731755	DD
ENSG00000171827	0.37408	1117	0.0732411	DD
ENSG00000136231	0.374065	1118	0.0733067	DD
ENSG00000114098	0.37404	1119	0.0733722	DD
ENSG00000082805	0.374025	1120	0.0734378	DD
ENSG00000060749	0.374012	1121	0.0735034	DD
ENSG00000135241	0.37396	1122	0.0735689	DD
ENSG00000154473	0.373916	1123	0.0736345	DD
ENSG00000155744	0.373908	1124	0.0737001	DD
ENSG00000173451	0.373869	1125	0.0737657	DD
ENSG00000146426	0.373859	1126	0.0738312	DD
ENSG00000258501	0.373853	1127	0.0738968	DD
ENSG00000184005	0.373813	1128	0.0739624	DD
ENSG00000006283	0.373791	1129	0.0740279	DD
ENSG00000130803	0.373732	1130	0.0740935	DD
ENSG00000110066	0.373719	1131	0.0741591	DD
ENSG00000249913	0.373718	1132	0.0742246	DD
ENSG00000256586	0.373698	1133	0.0742902	DD
ENSG00000187801	0.37369	1134	0.0743558	DD
ENSG00000138231	0.37367	1135	0.0744213	DD
ENSG00000151151	0.373612	1136	0.0744869	DD
ENSG00000186298	0.373605	1137	0.0745525	DD
ENSG00000108504	0.37359	1138	0.0746181	DD
ENSG00000227500	0.37357	1139	0.0746836	DD
ENSG00000234194	0.373535	1140	0.0747492	DD
ENSG00000161267	0.373532	1141	0.0748148	DD
ENSG00000198826	0.373522	1142	0.0748803	DD
ENSG00000149308	0.37352	1143	0.0749459	DD
ENSG00000125967	0.373506	1144	0.0750115	DD
ENSG00000082153	0.373492	1145	0.075077	DD
ENSG00000162441	0.373476	1146	0.0751426	DD
ENSG00000162928	0.37347	1147	0.0752082	DD
ENSG00000172922	0.373465	1148	0.0752738	DD
ENSG00000167306	0.373454	1149	0.0753393	DD
ENSG00000251349	0.373448	1150	0.0754049	DD
ENSG00000153879	0.373447	1151	0.0754705	DD
ENSG00000198924	0.373437	1152	0.075536	DD
ENSG00000124789	0.373435	1153	0.0756016	DD
ENSG00000176273	0.373431	1154	0.0756672	DD
ENSG00000134371	0.373431	1155	0.0757327	DD
ENSG00000129990	0.37342	1156	0.0757983	DD
ENSG00000172461	0.373393	1157	0.0758639	DD
ENSG00000179526	0.373375	1158	0.0759294	DD
ENSG00000116539	0.373368	1159	0.075995	DD
ENSG00000163125	0.373345	1160	0.0760606	DD
ENSG00000127483	0.37333	1161	0.0761262	DD
ENSG00000254708	0.37332	1162	0.0761917	DD
ENSG00000115325	0.37331	1163	0.0762573	DD
ENSG00000178980	0.373285	1164	0.0763229	DD
ENSG00000125841	0.373268	1165	0.0763884	DD
ENSG00000115966	0.373229	1166	0.076454	DD
ENSG00000143079	0.373204	1167	0.0765196	DD
ENSG00000103657	0.37318	1168	0.0765851	DD
ENSG00000113595	0.373172	1169	0.0766507	DD
ENSG00000234558	0.373171	1170	0.0767163	DD
ENSG00000100601	0.373159	1171	0.0767819	DD
ENSG00000188394	0.373152	1172	0.0768474	DD
ENSG00000162852	0.373145	1173	0.076913	DD
ENSG00000254452	0.373132	1174	0.0769786	DD
ENSG00000157911	0.373126	1175	0.0770441	DD
ENSG00000224072	0.373125	1176	0.0771097	DD
ENSG00000134014	0.373106	1177	0.0771753	DD
ENSG00000145375	0.373104	1178	0.0772408	DD
ENSG00000105793	0.37309	1179	0.0773064	DD
ENSG00000140688	0.373051	1180	0.077372	DD
ENSG00000169228	0.373048	1181	0.0774375	DD
ENSG00000097046	0.372988	1182	0.0775031	DD
ENSG00000136273	0.372975	1183	0.0775687	DD
ENSG00000115091	0.372967	1184	0.0776343	DD
ENSG00000180138	0.372948	1185	0.0776998	DD
ENSG00000121653	0.372931	1186	0.0777654	DD
ENSG00000173581	0.372881	1187	0.077831	DD
ENSG00000145907	0.372872	1188	0.0778965	DD
ENSG00000088179	0.37287	1189	0.0779621	DD
ENSG00000153922	0.37287	1190	0.0780277	DD
ENSG00000211460	0.372862	1191	0.0780932	DD
ENSG00000138018	0.372852	1192	0.0781588	DD
ENSG00000104442	0.372821	1193	0.0782244	DD
ENSG00000177697	0.372816	1194	0.0782899	DD
ENSG00000103034	0.372814	1195	0.0783555	DD
ENSG00000174521	0.372772	1196	0.0784211	DD
ENSG00000116396	0.372771	1197	0.0784867	DD
ENSG00000155096	0.372771	1198	0.0785522	DD
ENSG00000197879	0.372765	1199	0.0786178	DD
ENSG00000178913	0.372733	1200	0.0786834	DD
ENSG00000188171	0.37273	1201	0.0787489	DD
ENSG00000213626	0.372721	1202	0.0788145	DD
ENSG00000101782	0.372718	1203	0.0788801	DD
ENSG00000123352	0.372707	1204	0.0789456	DD
ENSG00000063854	0.372604	1205	0.0790112	DD
ENSG00000114744	0.372557	1206	0.0790768	DD
ENSG00000086712	0.372555	1207	0.0791424	DD
ENSG00000159753	0.372524	1208	0.0792079	DD
ENSG00000148606	0.372521	1209	0.0792735	DD
ENSG00000197766	0.372469	1210	0.0793391	DD
ENSG00000229817	0.372406	1211	0.0794046	DD
ENSG00000114127	0.372395	1212	0.0794702	DD
ENSG00000259066	0.372373	1213	0.0795358	DD
ENSG00000094916	0.37229	1214	0.0796013	DD
ENSG00000006210	0.372281	1215	0.0796669	DD
ENSG00000132466	0.372255	1216	0.0797325	DD
ENSG00000170100	0.372231	1217	0.079798	DD
ENSG00000197329	0.372228	1218	0.0798636	DD
ENSG00000162585	0.372227	1219	0.0799292	DD
ENSG00000227409	0.37217	1220	0.0799948	DD
ENSG00000164088	0.372161	1221	0.0800603	DD
ENSG00000197771	0.37215	1222	0.0801259	DD
ENSG00000141258	0.372148	1223	0.0801915	DD
ENSG00000168288	0.372147	1224	0.080257	DD
ENSG00000080802	0.372106	1225	0.0803226	DD
ENSG00000007516	0.372099	1226	0.0803882	DD
ENSG00000135250	0.37209	1227	0.0804537	DD
ENSG00000180776	0.372072	1228	0.0805193	DD
ENSG00000148143	0.372064	1229	0.0805849	DD
ENSG00000120899	0.372051	1230	0.0806504	DD
ENSG00000120733	0.372017	1231	0.080716	DD
ENSG00000140598	0.372	1232	0.0807816	DD
ENSG00000102317	0.371986	1233	0.0808472	DD
ENSG00000166226	0.371965	1234	0.0809127	DD
ENSG00000225530	0.371962	1235	0.0809783	DD
ENSG00000197956	0.371943	1236	0.0810439	DD
ENSG00000089847	0.37189	1237	0.0811094	DD
ENSG00000198799	0.371868	1238	0.081175	DD
ENSG00000103245	0.371769	1239	0.0812406	DD
ENSG00000101928	0.371768	1240	0.0813061	DD
ENSG00000119383	0.371744	1241	0.0813717	DD
ENSG00000240230	0.371732	1242	0.0814373	DD
ENSG00000128829	0.37172	1243	0.0815029	DD
ENSG00000168056	0.371716	1244	0.0815684	DD
ENSG00000142082	0.371694	1245	0.081634	DD
ENSG00000105278	0.371638	1246	0.0816996	DD
ENSG00000259529	0.371627	1247	0.0817651	DD
ENSG00000110713	0.371578	1248	0.0818307	DD
ENSG00000160352	0.3715	1249	0.0818963	DD
ENSG00000008056	0.371497	1250	0.0819618	DD
ENSG00000235194	0.371494	1251	0.0820274	DD
ENSG00000100784	0.371484	1252	0.082093	DD
ENSG00000142864	0.371464	1253	0.0821585	DD
ENSG00000227368	0.371429	1254	0.0822241	DD
ENSG00000213516	0.371418	1255	0.0822897	DD
ENSG00000137142	0.371386	1256	0.0823553	DD
ENSG00000241293	0.371381	1257	0.0824208	DD
ENSG00000185630	0.371372	1258	0.0824864	DD
ENSG00000126247	0.371372	1259	0.082552	DD
ENSG00000181790	0.371361	1260	0.0826175	DD
ENSG00000156103	0.371354	1261	0.0826831	DD
ENSG00000072195	0.371345	1262	0.0827487	DD
ENSG00000176956	0.371272	1263	0.0828142	DD
ENSG00000137101	0.371269	1264	0.0828798	DD
ENSG00000166847	0.371267	1265	0.0829454	DD
ENSG00000139625	0.371261	1266	0.083011	DD
ENSG00000103064	0.371249	1267	0.0830765	DD
ENSG00000166546	0.371223	1268	0.0831421	DD
ENSG00000119203	0.371205	1269	0.0832077	DD
ENSG00000163807	0.371097	1270	0.0832732	DD
ENSG00000187556	0.371084	1271	0.0833388	DD
ENSG00000131375	0.371077	1272	0.0834044	DD
ENSG00000115816	0.371018	1273	0.0834699	DD
ENSG00000136451	0.370982	1274	0.0835355	DD
ENSG00000008405	0.370976	1275	0.0836011	DD
ENSG00000165813	0.370968	1276	0.0836666	DD
ENSG00000185800	0.370951	1277	0.0837322	DD
ENSG00000164291	0.370931	1278	0.0837978	DD
ENSG00000137601	0.370867	1279	0.0838634	DD
ENSG00000253915	0.37085	1280	0.0839289	DD
ENSG00000229478	0.370825	1281	0.0839945	DD
ENSG00000058729	0.370824	1282	0.0840601	DD
ENSG00000167363	0.370823	1283	0.0841256	DD
ENSG00000228941	0.370822	1284	0.0841912	DD
ENSG00000228109	0.370778	1285	0.0842568	DD
ENSG00000234149	0.370759	1286	0.0843223	DD
ENSG00000170144	0.370755	1287	0.0843879	DD
ENSG00000104331	0.370746	1288	0.0844535	DD
ENSG00000166033	0.370725	1289	0.084519	DD
ENSG00000164151	0.370715	1290	0.0845846	DD
ENSG00000123989	0.37069	1291	0.0846502	DD
ENSG00000258974	0.370684	1292	0.0847158	DD
ENSG00000181585	0.370677	1293	0.0847813	DD
ENSG00000257341	0.370669	1294	0.0848469	DD
ENSG00000005108	0.370665	1295	0.0849125	DD
ENSG00000112576	0.370605	1296	0.084978	DD
ENSG00000162188	0.370595	1297	0.0850436	DD
ENSG00000142279	0.370593	1298	0.0851092	DD
ENSG00000168538	0.370546	1299	0.0851747	DD
ENSG00000235008	0.370544	1300	0.0852403	DD
ENSG00000141627	0.370539	1301	0.0853059	DD
ENSG00000141441	0.37053	1302	0.0853715	DD
ENSG00000173992	0.370499	1303	0.085437	DD
ENSG00000104946	0.370482	1304	0.0855026	DD
ENSG00000101986	0.370412	1305	0.0855682	DD
ENSG00000105968	0.370379	1306	0.0856337	DD
ENSG00000107281	0.37033	1307	0.0856993	DD
ENSG00000213465	0.370327	1308	0.0857649	DD
ENSG00000103528	0.370311	1309	0.0858304	DD
ENSG00000076053	0.370305	1310	0.085896	DD
ENSG00000053770	0.370289	1311	0.0859616	DD
ENSG00000147324	0.37027	1312	0.0860271	DD
ENSG00000198839	0.370258	1313	0.0860927	DD
ENSG00000135999	0.37024	1314	0.0861583	DD
ENSG00000181007	0.370139	1315	0.0862239	DD
ENSG00000213962	0.370075	1316	0.0862894	DD
ENSG00000172915	0.370051	1317	0.086355	DD
ENSG00000121964	0.37005	1318	0.0864206	DD
ENSG00000183337	0.370041	1319	0.0864861	DD
ENSG00000198406	0.370038	1320	0.0865517	DD
ENSG00000171295	0.370036	1321	0.0866173	DD
ENSG00000158109	0.369984	1322	0.0866828	DD
ENSG00000138604	0.369983	1323	0.0867484	DD
ENSG00000114030	0.369982	1324	0.086814	DD
ENSG00000213523	0.369963	1325	0.0868795	DD
ENSG00000175482	0.369961	1326	0.0869451	DD
ENSG00000090971	0.369952	1327	0.0870107	DD
ENSG00000153132	0.369929	1328	0.0870763	DD
ENSG00000103496	0.369919	1329	0.0871418	DD
ENSG00000114520	0.369895	1330	0.0872074	DD
ENSG00000074317	0.369866	1331	0.087273	DD
ENSG00000161513	0.36984	1332	0.0873385	DD
ENSG00000012963	0.369835	1333	0.0874041	DD
ENSG00000163704	0.369814	1334	0.0874697	DD
ENSG00000248827	0.369781	1335	0.0875352	DD
ENSG00000188428	0.369774	1336	0.0876008	DD
ENSG00000241600	0.369731	1337	0.0876664	DD
ENSG00000139517	0.369726	1338	0.087732	DD
ENSG00000241697	0.369662	1339	0.0877975	DD
ENSG00000100697	0.369661	1340	0.0878631	DD
ENSG00000153914	0.369577	1341	0.0879287	DD
ENSG00000257913	0.369503	1342	0.0879942	DD
ENSG00000132481	0.369379	1343	0.0880598	DD
ENSG00000122728	0.369347	1344	0.0881254	DD
ENSG00000256239	0.369347	1344	0.0881254	DD
ENSG00000124313	0.369313	1346	0.0882565	DD
ENSG00000204217	0.36927	1347	0.0883221	DD
ENSG00000248092	0.369267	1348	0.0883876	DD
ENSG00000147650	0.369229	1349	0.0884532	DD
ENSG00000136758	0.369217	1350	0.0885188	DD
ENSG00000146090	0.36921	1351	0.0885844	DD
ENSG00000115657	0.36918	1352	0.0886499	DD
ENSG00000130956	0.369174	1353	0.0887155	DD
ENSG00000086506	0.369168	1354	0.0887811	DD
ENSG00000150540	0.369164	1355	0.0888466	DD
ENSG00000050030	0.369116	1356	0.0889122	DD
ENSG00000198917	0.369043	1357	0.0889778	DD
ENSG00000117569	0.369032	1358	0.0890433	DD
ENSG00000090020	0.369031	1359	0.0891089	DD
ENSG00000116254	0.369027	1360	0.0891745	DD
ENSG00000128512	0.368962	1361	0.08924	DD
ENSG00000109133	0.368931	1362	0.0893056	DD
ENSG00000166704	0.368928	1363	0.0893712	DD
ENSG00000198700	0.368923	1364	0.0894368	DD
ENSG00000110218	0.368907	1365	0.0895023	DD
ENSG00000109846	0.36886	1366	0.0895679	DD
ENSG00000111880	0.368857	1367	0.0896335	DD
ENSG00000130818	0.36883	1368	0.089699	DD
ENSG00000187372	0.368825	1369	0.0897646	DD
ENSG00000142197	0.368815	1370	0.0898302	DD
ENSG00000076248	0.368815	1371	0.0898957	DD
ENSG00000054148	0.368802	1372	0.0899613	DD
ENSG00000121067	0.368775	1373	0.0900269	DD
ENSG00000036549	0.368746	1374	0.0900925	DD
ENSG00000165392	0.36871	1375	0.090158	DD
ENSG00000230435	0.368703	1376	0.0902236	DD
ENSG00000226099	0.368657	1377	0.0902892	DD
ENSG00000100911	0.368641	1378	0.0903547	DD
ENSG00000259486	0.36862	1379	0.0904203	DD
ENSG00000174010	0.368568	1380	0.0904859	DD
ENSG00000068831	0.368567	1381	0.0905514	DD
ENSG00000185507	0.368517	1382	0.090617	DD
ENSG00000185615	0.368511	1383	0.0906826	DD
ENSG00000144290	0.368477	1384	0.0907481	DD
ENSG00000160972	0.368475	1385	0.0908137	DD
ENSG00000178449	0.368459	1386	0.0908793	DD
ENSG00000129317	0.368444	1387	0.0909449	DD
ENSG00000107829	0.368431	1388	0.0910104	DD
ENSG00000259311	0.368419	1389	0.091076	DD
ENSG00000100284	0.368409	1390	0.0911416	DD
ENSG00000130294	0.368397	1391	0.0912071	DD
ENSG00000163995	0.368387	1392	0.0912727	DD
ENSG00000120696	0.368371	1393	0.0913383	DD
ENSG00000090487	0.368362	1394	0.0914038	DD
ENSG00000156381	0.36836	1395	0.0914694	DD
ENSG00000173145	0.368346	1396	0.091535	DD
ENSG00000114450	0.36833	1397	0.0916006	DD
ENSG00000234377	0.368304	1398	0.0916661	DD
ENSG00000079950	0.368291	1399	0.0917317	DD
ENSG00000136280	0.36829	1400	0.0917973	DD
ENSG00000104660	0.368247	1401	0.0918628	DD
ENSG00000173276	0.368231	1402	0.0919284	DD
ENSG00000131095	0.368223	1403	0.091994	DD
ENSG00000225485	0.36822	1404	0.0920595	DD
ENSG00000158863	0.368151	1405	0.0921251	DD
ENSG00000072135	0.368134	1406	0.0921907	DD
ENSG00000066455	0.368122	1407	0.0922562	DD
ENSG00000152642	0.368095	1408	0.0923218	DD
ENSG00000188191	0.368094	1409	0.0923874	DD
ENSG00000134444	0.368079	1410	0.092453	DD
ENSG00000182574	0.368019	1411	0.0925185	DD
ENSG00000107140	0.368001	1412	0.0925841	DD
ENSG00000203772	0.367988	1413	0.0926497	DD
ENSG00000172638	0.367987	1414	0.0927152	DD
ENSG00000198742	0.367975	1415	0.0927808	DD
ENSG00000107331	0.367903	1416	0.0928464	DD
ENSG00000173726	0.367886	1417	0.0929119	DD
ENSG00000148356	0.367883	1418	0.0929775	DD
ENSG00000112624	0.367877	1419	0.0930431	DD
ENSG00000251595	0.367873	1420	0.0931086	DD
ENSG00000115020	0.367847	1421	0.0931742	DD
ENSG00000113638	0.367799	1422	0.0932398	DD
ENSG00000067057	0.367794	1423	0.0933054	DD
ENSG00000187626	0.367786	1424	0.0933709	DD
ENSG00000081377	0.367774	1425	0.0934365	DD
ENSG00000229161	0.367766	1426	0.0935021	DD
ENSG00000169018	0.367764	1427	0.0935676	DD
ENSG00000072954	0.36776	1428	0.0936332	DD
ENSG00000076321	0.367705	1429	0.0936988	DD
ENSG00000140538	0.367582	1430	0.0937643	DD
ENSG00000196189	0.367577	1431	0.0938299	DD
ENSG00000167106	0.367553	1432	0.0938955	DD
ENSG00000013503	0.367549	1433	0.0939611	DD
ENSG00000163291	0.367544	1434	0.0940266	DD
ENSG00000214367	0.367522	1435	0.0940922	DD
ENSG00000178922	0.367516	1436	0.0941578	DD
ENSG00000087085	0.367449	1437	0.0942233	DD
ENSG00000061676	0.367417	1438	0.0942889	DD
ENSG00000198718	0.367401	1439	0.0943545	DD
ENSG00000159459	0.367401	1440	0.09442	DD
ENSG00000104863	0.367384	1441	0.0944856	DD
ENSG00000138207	0.367383	1442	0.0945512	DD
ENSG00000101544	0.367311	1443	0.0946167	DD
ENSG00000175938	0.367293	1444	0.0946823	DD
ENSG00000163870	0.367277	1445	0.0947479	DD
ENSG00000135472	0.367256	1446	0.0948135	DD
ENSG00000234516	0.367256	1447	0.094879	DD
ENSG00000116127	0.367243	1448	0.0949446	DD
ENSG00000231397	0.367241	1449	0.0950102	DD
ENSG00000250045	0.367224	1450	0.0950757	DD
ENSG00000184441	0.367208	1451	0.0951413	DD
ENSG00000259589	0.367197	1452	0.0952069	DD
ENSG00000232434	0.367197	1453	0.0952724	DD
ENSG00000128059	0.367182	1454	0.095338	DD
ENSG00000112759	0.367161	1455	0.0954036	DD
ENSG00000138071	0.36715	1456	0.0954691	DD
ENSG00000172301	0.367136	1457	0.0955347	DD
ENSG00000158062	0.367129	1458	0.0956003	DD
ENSG00000115760	0.367129	1459	0.0956659	DD
ENSG00000183161	0.367107	1460	0.0957314	DD
ENSG00000231615	0.367085	1461	0.095797	DD
ENSG00000013364	0.367069	1462	0.0958626	DD
ENSG00000139697	0.36698	1463	0.0959281	DD
ENSG00000115233	0.366911	1464	0.0959937	DD
ENSG00000164867	0.366907	1465	0.0960593	DD
ENSG00000153015	0.36688	1466	0.0961248	DD
ENSG00000168000	0.366866	1467	0.0961904	DD
ENSG00000182985	0.366836	1468	0.096256	DD
ENSG00000138468	0.366834	1469	0.0963216	DD
ENSG00000158792	0.366824	1470	0.0963871	DD
ENSG00000150627	0.36682	1471	0.0964527	DD
ENSG00000093010	0.366818	1472	0.0965183	DD
ENSG00000235651	0.366805	1473	0.0965838	DD
ENSG00000163875	0.3668	1474	0.0966494	DD
ENSG00000144320	0.366777	1475	0.096715	DD
ENSG00000130741	0.366776	1476	0.0967805	DD
ENSG00000125482	0.366765	1477	0.0968461	DD
ENSG00000188677	0.366764	1478	0.0969117	DD
ENSG00000248305	0.366729	1479	0.0969772	DD
ENSG00000176771	0.366707	1480	0.0970428	DD
ENSG00000173653	0.366649	1481	0.0971084	DD
ENSG00000214019	0.366647	1482	0.097174	DD
ENSG00000118246	0.366622	1483	0.0972395	DD
ENSG00000225131	0.366595	1484	0.0973051	DD
ENSG00000104093	0.366594	1485	0.0973707	DD
ENSG00000186446	0.366581	1486	0.0974362	DD
ENSG00000256087	0.366575	1487	0.0975018	DD
ENSG00000130876	0.366541	1488	0.0975674	DD
ENSG00000242140	0.366498	1489	0.0976329	DD
ENSG00000062194	0.366452	1490	0.0976985	DD
ENSG00000069248	0.366419	1491	0.0977641	DD
ENSG00000133612	0.366409	1492	0.0978297	DD
ENSG00000104408	0.366406	1493	0.0978952	DD
ENSG00000026297	0.366349	1494	0.0979608	DD
ENSG00000127561	0.366344	1495	0.0980264	DD
ENSG00000188529	0.366338	1496	0.0980919	DD
ENSG00000125503	0.36631	1497	0.0981575	DD
ENSG00000005483	0.366252	1498	0.0982231	DD
ENSG00000171469	0.366242	1499	0.0982886	DD
ENSG00000198961	0.366231	1500	0.0983542	DD
ENSG00000163166	0.366227	1501	0.0984198	DD
ENSG00000229809	0.366202	1502	0.0984853	DD
ENSG00000124006	0.366181	1503	0.0985509	DD
ENSG00000167925	0.366166	1504	0.0986165	DD
ENSG00000141639	0.366165	1505	0.0986821	DD
ENSG00000005884	0.366069	1506	0.0987476	DD
ENSG00000196943	0.365989	1507	0.0988132	DD
ENSG00000186019	0.365987	1508	0.0988788	DD
ENSG00000214548	0.365936	1509	0.0989443	DD
ENSG00000082258	0.365936	1510	0.0990099	DD
ENSG00000136908	0.365933	1511	0.0990755	DD
ENSG00000225968	0.365915	1512	0.099141	DD
ENSG00000171798	0.365912	1513	0.0992066	DD
ENSG00000005379	0.365868	1514	0.0992722	DD
ENSG00000230360	0.365818	1515	0.0993377	DD
ENSG00000106261	0.365775	1516	0.0994033	DD
ENSG00000100321	0.36577	1517	0.0994689	DD
ENSG00000255737	0.365768	1518	0.0995345	DD
ENSG00000169446	0.365744	1519	0.0996	DD
ENSG00000186130	0.365734	1520	0.0996656	DD
ENSG00000229165	0.36573	1521	0.0997312	DD
ENSG00000225923	0.365729	1522	0.0997967	DD
ENSG00000254615	0.365708	1523	0.0998623	DD
ENSG00000130821	0.365703	1524	0.0999279	DD
ENSG00000158615	0.365694	1525	0.0999934	DD
ENSG00000130766	0.365667	1526	0.100059	DD
ENSG00000247909	0.365619	1527	0.100125	DD
ENSG00000221909	0.36558	1528	0.10019	DD
ENSG00000198818	0.365577	1529	0.100256	DD
ENSG00000124486	0.365548	1530	0.100321	DD
ENSG00000249353	0.365541	1531	0.100387	DD
ENSG00000165119	0.365454	1532	0.100452	DD
ENSG00000256849	0.365405	1533	0.100518	DD
ENSG00000139505	0.365386	1534	0.100584	DD
ENSG00000065427	0.365338	1535	0.100649	DD
ENSG00000161013	0.365318	1536	0.100715	DD
ENSG00000231025	0.365286	1537	0.10078	DD
ENSG00000177679	0.365263	1538	0.100846	DD
ENSG00000100380	0.365256	1539	0.100911	DD
ENSG00000107404	0.365187	1540	0.100977	DD
ENSG00000181638	0.365183	1541	0.101043	DD
ENSG00000136261	0.365169	1542	0.101108	DD
ENSG00000141030	0.365168	1543	0.101174	DD
ENSG00000144645	0.365157	1544	0.101239	DD
ENSG00000066135	0.365125	1545	0.101305	DD
ENSG00000116906	0.365103	1546	0.10137	DD
ENSG00000148843	0.365082	1547	0.101436	DD
ENSG00000118564	0.365071	1548	0.101502	DD
ENSG00000217165	0.365027	1549	0.101567	DD
ENSG00000153767	0.365015	1550	0.101633	DD
ENSG00000100393	0.365006	1551	0.101698	DD
ENSG00000159873	0.365004	1552	0.101764	DD
ENSG00000182809	0.364986	1553	0.101829	DD
ENSG00000163602	0.364935	1554	0.101895	DD
ENSG00000236528	0.364901	1555	0.101961	DD
ENSG00000224076	0.36487	1556	0.102026	DD
ENSG00000187446	0.364869	1557	0.102092	DD
ENSG00000250571	0.364868	1558	0.102157	DD
ENSG00000161544	0.364815	1559	0.102223	DD
ENSG00000116750	0.364815	1560	0.102288	DD
ENSG00000224855	0.364799	1561	0.102354	DD
ENSG00000140443	0.364782	1562	0.10242	DD
ENSG00000237682	0.364766	1563	0.102485	DD
ENSG00000140675	0.364766	1564	0.102551	DD
ENSG00000259292	0.364752	1565	0.102616	DD
ENSG00000234478	0.364746	1566	0.102682	DD
ENSG00000087086	0.364694	1567	0.102747	DD
ENSG00000224411	0.364692	1568	0.102813	DD
ENSG00000185633	0.364675	1569	0.102878	DD
ENSG00000259516	0.364665	1570	0.102944	DD
ENSG00000151923	0.364571	1571	0.10301	DD
ENSG00000113812	0.364562	1572	0.103075	DD
ENSG00000167037	0.364561	1573	0.103141	DD
ENSG00000169379	0.36455	1574	0.103206	DD
ENSG00000162378	0.36451	1575	0.103272	DD
ENSG00000159140	0.364497	1576	0.103337	DD
ENSG00000105472	0.364462	1577	0.103403	DD
ENSG00000136002	0.364462	1578	0.103469	DD
ENSG00000144357	0.364452	1579	0.103534	DD
ENSG00000197579	0.36445	1580	0.1036	DD
ENSG00000117505	0.364444	1581	0.103665	DD
ENSG00000106701	0.364436	1582	0.103731	DD
ENSG00000125775	0.364433	1583	0.103796	DD
ENSG00000101052	0.364432	1584	0.103862	DD
ENSG00000138802	0.364404	1585	0.103928	DD
ENSG00000104290	0.364387	1586	0.103993	DD
ENSG00000076928	0.364382	1587	0.104059	DD
ENSG00000249331	0.364361	1588	0.104124	DD
ENSG00000106404	0.364341	1589	0.10419	DD
ENSG00000121749	0.364335	1590	0.104255	DD
ENSG00000252793	0.364299	1591	0.104321	DD
ENSG00000163683	0.364275	1592	0.104387	DD
ENSG00000068137	0.364234	1593	0.104452	DD
ENSG00000136807	0.364198	1594	0.104518	DD
ENSG00000163281	0.364197	1595	0.104583	DD
ENSG00000143067	0.364196	1596	0.104649	DD
ENSG00000152242	0.364186	1597	0.104714	DD
ENSG00000232499	0.364167	1598	0.10478	DD
ENSG00000167797	0.364154	1599	0.104846	DD
ENSG00000164663	0.364148	1600	0.104911	DD
ENSG00000163703	0.364141	1601	0.104977	DD
ENSG00000143751	0.364133	1602	0.105042	DD
ENSG00000197457	0.364083	1603	0.105108	DD
ENSG00000140939	0.364066	1604	0.105173	DD
ENSG00000185043	0.364063	1605	0.105239	DD
ENSG00000152217	0.364056	1606	0.105305	DD
ENSG00000165494	0.364046	1607	0.10537	DD
ENSG00000249087	0.364039	1608	0.105436	DD
ENSG00000163873	0.364032	1609	0.105501	DD
ENSG00000145868	0.364006	1610	0.105567	DD
ENSG00000114405	0.363984	1611	0.105632	DD
ENSG00000109919	0.36397	1612	0.105698	DD
ENSG00000146476	0.363949	1613	0.105764	DD
ENSG00000184207	0.363923	1614	0.105829	DD
ENSG00000063761	0.363921	1615	0.105895	DD
ENSG00000259468	0.363869	1616	0.10596	DD
ENSG00000121413	0.363841	1617	0.106026	DD
ENSG00000215114	0.363825	1618	0.106091	DD
ENSG00000241728	0.36375	1619	0.106157	DD
ENSG00000117461	0.363727	1620	0.106223	DD
ENSG00000102349	0.363665	1621	0.106288	DD
ENSG00000259141	0.36366	1622	0.106354	DD
ENSG00000182827	0.363659	1623	0.106419	DD
ENSG00000164284	0.363656	1624	0.106485	DD
ENSG00000176018	0.363655	1625	0.10655	DD
ENSG00000157514	0.363651	1626	0.106616	DD
ENSG00000183741	0.363629	1627	0.106682	DD
ENSG00000106397	0.363628	1628	0.106747	DD
ENSG00000256558	0.363623	1629	0.106813	DD
ENSG00000185519	0.363612	1630	0.106878	DD
ENSG00000115307	0.363607	1631	0.106944	DD
ENSG00000126814	0.363563	1632	0.107009	DD
ENSG00000138760	0.363562	1633	0.107075	DD
ENSG00000204316	0.363556	1634	0.107141	DD
ENSG00000219642	0.363555	1635	0.107206	DD
ENSG00000103160	0.363554	1636	0.107272	DD
ENSG00000213881	0.363552	1637	0.107337	DD
ENSG00000162415	0.363545	1638	0.107403	DD
ENSG00000214147	0.363517	1639	0.107468	DD
ENSG00000151846	0.363512	1640	0.107534	DD
ENSG00000136897	0.363486	1641	0.1076	DD
ENSG00000207332	0.363483	1642	0.107665	DD
ENSG00000095319	0.363465	1643	0.107731	DD
ENSG00000225236	0.36346	1644	0.107796	DD
ENSG00000141127	0.36344	1645	0.107862	DD
ENSG00000100124	0.363392	1646	0.107927	DD
ENSG00000112511	0.363384	1647	0.107993	DD
ENSG00000148158	0.363356	1648	0.108058	DD
ENSG00000166037	0.363317	1649	0.108124	DD
ENSG00000188026	0.363309	1650	0.10819	DD
ENSG00000137312	0.363295	1651	0.108255	DD
ENSG00000254612	0.363294	1652	0.108321	DD
ENSG00000107954	0.363292	1653	0.108386	DD
ENSG00000103174	0.36329	1654	0.108452	DD
ENSG00000096654	0.363276	1655	0.108517	DD
ENSG00000186111	0.36324	1656	0.108583	DD
ENSG00000103994	0.363238	1657	0.108649	DD
ENSG00000253368	0.36319	1658	0.108714	DD
ENSG00000244187	0.363172	1659	0.10878	DD
ENSG00000110880	0.363169	1660	0.108845	DD
ENSG00000197177	0.363115	1661	0.108911	DD
ENSG00000242247	0.363101	1662	0.108976	DD
ENSG00000162694	0.363037	1663	0.109042	DD
ENSG00000242631	0.362989	1664	0.109108	DD
ENSG00000182134	0.36298	1665	0.109173	DD
ENSG00000196705	0.362974	1666	0.109239	DD
ENSG00000230956	0.362943	1667	0.109304	DD
ENSG00000146556	0.362932	1668	0.10937	DD
ENSG00000013563	0.362884	1669	0.109435	DD
ENSG00000101654	0.36288	1670	0.109501	DD
ENSG00000100207	0.362843	1671	0.109567	DD
ENSG00000171680	0.362841	1672	0.109632	DD
ENSG00000058804	0.362837	1673	0.109698	DD
ENSG00000196972	0.362835	1674	0.109763	DD
ENSG00000087053	0.362833	1675	0.109829	DD
ENSG00000116128	0.362824	1676	0.109894	DD
ENSG00000141040	0.362809	1677	0.10996	DD
ENSG00000183258	0.362805	1678	0.110026	DD
ENSG00000139146	0.362788	1679	0.110091	DD
ENSG00000071189	0.362775	1680	0.110157	DD
ENSG00000226723	0.36277	1681	0.110222	DD
ENSG00000144028	0.362768	1682	0.110288	DD
ENSG00000189369	0.36276	1683	0.110353	DD
ENSG00000171940	0.362743	1684	0.110419	DD
ENSG00000173137	0.362718	1685	0.110485	DD
ENSG00000183092	0.362652	1686	0.11055	DD
ENSG00000222019	0.362641	1687	0.110616	DD
ENSG00000163935	0.362627	1688	0.110681	DD
ENSG00000143224	0.362602	1689	0.110747	DD
ENSG00000232085	0.362591	1690	0.110812	DD
ENSG00000177485	0.362587	1691	0.110878	DD
ENSG00000213760	0.362568	1692	0.110944	DD
ENSG00000197805	0.362547	1693	0.111009	DD
ENSG00000142327	0.362533	1694	0.111075	DD
ENSG00000204352	0.362515	1695	0.11114	DD
ENSG00000171148	0.362507	1696	0.111206	DD
ENSG00000172426	0.362504	1697	0.111271	DD
ENSG00000132388	0.362473	1698	0.111337	DD
ENSG00000117620	0.362406	1699	0.111403	DD
ENSG00000071537	0.362403	1700	0.111468	DD
ENSG00000068796	0.362398	1701	0.111534	DD
ENSG00000164941	0.362366	1702	0.111599	DD
ENSG00000174231	0.362364	1703	0.111665	DD
ENSG00000155329	0.362293	1704	0.11173	DD
ENSG00000064309	0.362266	1705	0.111796	DD
ENSG00000186998	0.362257	1706	0.111862	DD
ENSG00000255729	0.362231	1707	0.111927	DD
ENSG00000214111	0.362213	1708	0.111993	DD
ENSG00000154222	0.362209	1709	0.112058	DD
ENSG00000166181	0.362203	1710	0.112124	DD
ENSG00000256737	0.362194	1711	0.112189	DD
ENSG00000164091	0.36219	1712	0.112255	DD
ENSG00000259144	0.362189	1713	0.112321	DD
ENSG00000109689	0.362187	1714	0.112386	DD
ENSG00000131097	0.362172	1715	0.112452	DD
ENSG00000036054	0.362148	1716	0.112517	DD
ENSG00000227612	0.362132	1717	0.112583	DD
ENSG00000138376	0.36208	1718	0.112648	DD
ENSG00000132964	0.362054	1719	0.112714	DD
ENSG00000172366	0.362033	1720	0.112779	DD
ENSG00000173875	0.361994	1721	0.112845	DD
ENSG00000164086	0.361963	1722	0.112911	DD
ENSG00000183628	0.361956	1723	0.112976	DD
ENSG00000183963	0.361939	1724	0.113042	DD
ENSG00000167554	0.361924	1725	0.113107	DD
ENSG00000113384	0.361901	1726	0.113173	DD
ENSG00000186501	0.361884	1727	0.113238	DD
ENSG00000185189	0.361843	1728	0.113304	DD
ENSG00000256028	0.361841	1729	0.11337	DD
ENSG00000179331	0.361835	1730	0.113435	DD
ENSG00000145214	0.361778	1731	0.113501	DD
ENSG00000127666	0.361774	1732	0.113566	DD
ENSG00000236701	0.361769	1733	0.113632	DD
ENSG00000175322	0.361753	1734	0.113697	DD
ENSG00000070404	0.361713	1735	0.113763	DD
ENSG00000248272	0.361691	1736	0.113829	DD
ENSG00000243637	0.36167	1737	0.113894	DD
ENSG00000135447	0.361657	1738	0.11396	DD
ENSG00000175390	0.361654	1739	0.114025	DD
ENSG00000100307	0.361641	1740	0.114091	DD
ENSG00000125249	0.361613	1741	0.114156	DD
ENSG00000166128	0.36161	1742	0.114222	DD
ENSG00000170606	0.361609	1743	0.114288	DD
ENSG00000130203	0.361604	1744	0.114353	DD
ENSG00000235426	0.361594	1745	0.114419	DD
ENSG00000152583	0.361586	1746	0.114484	DD
ENSG00000198300	0.361555	1747	0.11455	DD
ENSG00000196205	0.361544	1748	0.114615	DD
ENSG00000104164	0.361538	1749	0.114681	DD
ENSG00000128585	0.361496	1750	0.114747	DD
ENSG00000131931	0.361489	1751	0.114812	DD
ENSG00000108272	0.361474	1752	0.114878	DD
ENSG00000154027	0.36144	1753	0.114943	DD
ENSG00000235944	0.361397	1754	0.115009	DD
ENSG00000198816	0.361366	1755	0.115074	DD
ENSG00000099992	0.361364	1756	0.11514	DD
ENSG00000111581	0.361359	1757	0.115206	DD
ENSG00000250483	0.361349	1758	0.115271	DD
ENSG00000197894	0.361347	1759	0.115337	DD
ENSG00000253861	0.361345	1760	0.115402	DD
ENSG00000213430	0.361341	1761	0.115468	DD
ENSG00000249898	0.361339	1762	0.115533	DD
ENSG00000185104	0.361307	1763	0.115599	DD
ENSG00000161671	0.361288	1764	0.115665	DD
ENSG00000185518	0.361287	1765	0.11573	DD
ENSG00000078177	0.361266	1766	0.115796	DD
ENSG00000251403	0.36126	1767	0.115861	DD
ENSG00000166200	0.361255	1768	0.115927	DD
ENSG00000109332	0.361244	1769	0.115992	DD
ENSG00000183943	0.361231	1770	0.116058	DD
ENSG00000138336	0.361217	1771	0.116124	DD
ENSG00000184922	0.361211	1772	0.116189	DD
ENSG00000172239	0.361211	1773	0.116255	DD
ENSG00000221946	0.361188	1774	0.11632	DD
ENSG00000101665	0.361184	1775	0.116386	DD
ENSG00000248015	0.361155	1776	0.116451	DD
ENSG00000066382	0.361155	1777	0.116517	DD
ENSG00000067369	0.361143	1778	0.116583	DD
ENSG00000113368	0.361142	1779	0.116648	DD
ENSG00000011478	0.36113	1780	0.116714	DD
ENSG00000139684	0.361122	1781	0.116779	DD
ENSG00000215217	0.361098	1782	0.116845	DD
ENSG00000178718	0.361077	1783	0.11691	DD
ENSG00000180884	0.361068	1784	0.116976	DD
ENSG00000181472	0.361045	1785	0.117042	DD
ENSG00000153975	0.361003	1786	0.117107	DD
ENSG00000213160	0.360995	1787	0.117173	DD
ENSG00000168461	0.360955	1788	0.117238	DD
ENSG00000135763	0.360947	1789	0.117304	DD
ENSG00000132953	0.360938	1790	0.117369	DD
ENSG00000150967	0.360927	1791	0.117435	DD
ENSG00000066933	0.360927	1792	0.1175	DD
ENSG00000104517	0.360921	1793	0.117566	DD
ENSG00000138399	0.360907	1794	0.117632	DD
ENSG00000111727	0.36087	1795	0.117697	DD
ENSG00000083535	0.36085	1796	0.117763	DD
ENSG00000154928	0.360809	1797	0.117828	DD
ENSG00000087299	0.36075	1798	0.117894	DD
ENSG00000047932	0.36073	1799	0.117959	DD
ENSG00000096717	0.360708	1800	0.118025	DD
ENSG00000149212	0.360634	1801	0.118091	DD
ENSG00000240771	0.360621	1802	0.118156	DD
ENSG00000198836	0.360617	1803	0.118222	DD
ENSG00000132676	0.360615	1804	0.118287	DD
ENSG00000198925	0.360604	1805	0.118353	DD
ENSG00000103024	0.360559	1806	0.118418	DD
ENSG00000155368	0.360532	1807	0.118484	DD
ENSG00000118200	0.360515	1808	0.11855	DD
ENSG00000178502	0.360492	1809	0.118615	DD
ENSG00000173889	0.360485	1810	0.118681	DD
ENSG00000103154	0.360472	1811	0.118746	DD
ENSG00000164209	0.360465	1812	0.118812	DD
ENSG00000081026	0.360459	1813	0.118877	DD
ENSG00000215210	0.360419	1814	0.118943	DD
ENSG00000169925	0.360411	1815	0.119009	DD
ENSG00000155287	0.360355	1816	0.119074	DD
ENSG00000107105	0.360349	1817	0.11914	DD
ENSG00000196132	0.360347	1818	0.119205	DD
ENSG00000127884	0.360343	1819	0.119271	DD
ENSG00000163956	0.360333	1820	0.119336	DD
ENSG00000133275	0.360312	1821	0.119402	DD
ENSG00000008086	0.360301	1822	0.119468	DD
ENSG00000122515	0.360251	1823	0.119533	DD
ENSG00000100116	0.360224	1824	0.119599	DD
ENSG00000234745	0.360179	1825	0.119664	DD
ENSG00000136518	0.360141	1826	0.11973	DD
ENSG00000177463	0.360122	1827	0.119795	DD
ENSG00000132692	0.360106	1828	0.119861	DD
ENSG00000140400	0.360073	1829	0.119927	DD
ENSG00000088899	0.360061	1830	0.119992	DD
ENSG00000221838	0.359967	1831	0.120058	DD
ENSG00000105258	0.359932	1832	0.120123	DD
ENSG00000137252	0.359921	1833	0.120189	DD
ENSG00000169231	0.359887	1834	0.120254	DD
ENSG00000184677	0.359852	1835	0.12032	DD
ENSG00000119699	0.359805	1836	0.120386	DD
ENSG00000103415	0.359795	1837	0.120451	DD
ENSG00000118965	0.359794	1838	0.120517	DD
ENSG00000196358	0.35979	1839	0.120582	DD
ENSG00000198252	0.359786	1840	0.120648	DD
ENSG00000160326	0.359786	1841	0.120713	DD
ENSG00000187522	0.359694	1842	0.120779	DD
ENSG00000185359	0.359672	1843	0.120845	DD
ENSG00000115365	0.359655	1844	0.12091	DD
ENSG00000131591	0.359653	1845	0.120976	DD
ENSG00000198837	0.359648	1846	0.121041	DD
ENSG00000107789	0.359641	1847	0.121107	DD
ENSG00000111642	0.359641	1848	0.121172	DD
ENSG00000182154	0.359631	1849	0.121238	DD
ENSG00000223385	0.359593	1850	0.121304	DD
ENSG00000250009	0.359571	1851	0.121369	DD
ENSG00000086589	0.359512	1852	0.121435	DD
ENSG00000181652	0.35951	1853	0.1215	DD
ENSG00000140848	0.359491	1854	0.121566	DD
ENSG00000099326	0.359464	1855	0.121631	DD
ENSG00000049769	0.359458	1856	0.121697	DD
ENSG00000198832	0.359455	1857	0.121763	DD
ENSG00000169813	0.359374	1858	0.121828	DD
ENSG00000068323	0.359371	1859	0.121894	DD
ENSG00000196428	0.359356	1860	0.121959	DD
ENSG00000231064	0.359321	1861	0.122025	DD
ENSG00000134698	0.359307	1862	0.12209	DD
ENSG00000087470	0.359285	1863	0.122156	DD
ENSG00000116990	0.359258	1864	0.122221	DD
ENSG00000129084	0.359187	1865	0.122287	DD
ENSG00000258842	0.359182	1866	0.122353	DD
ENSG00000177239	0.359153	1867	0.122418	DD
ENSG00000121769	0.359122	1868	0.122484	DD
ENSG00000107872	0.359107	1869	0.122549	DD
ENSG00000120685	0.359069	1870	0.122615	DD
ENSG00000171067	0.359066	1871	0.12268	DD
ENSG00000141447	0.359055	1872	0.122746	DD
ENSG00000149927	0.359038	1873	0.122812	DD
ENSG00000164106	0.359037	1874	0.122877	DD
ENSG00000215375	0.359029	1875	0.122943	DD
ENSG00000129003	0.359029	1876	0.123008	DD
ENSG00000068971	0.359012	1877	0.123074	DD
ENSG00000134899	0.358995	1878	0.123139	DD
ENSG00000090612	0.358987	1879	0.123205	DD
ENSG00000033178	0.358984	1880	0.123271	DD
ENSG00000196422	0.358976	1881	0.123336	DD
ENSG00000187094	0.358971	1882	0.123402	DD
ENSG00000111652	0.358958	1883	0.123467	DD
ENSG00000160307	0.358921	1884	0.123533	DD
ENSG00000076108	0.358916	1885	0.123598	DD
ENSG00000168890	0.358843	1886	0.123664	DD
ENSG00000223427	0.358841	1887	0.12373	DD
ENSG00000164609	0.358824	1888	0.123795	DD
ENSG00000151468	0.358793	1889	0.123861	DD
ENSG00000106460	0.358785	1890	0.123926	DD
ENSG00000185219	0.358766	1891	0.123992	DD
ENSG00000033867	0.358746	1892	0.124057	DD
ENSG00000215462	0.35871	1893	0.124123	DD
ENSG00000135945	0.358705	1894	0.124189	DD
ENSG00000111906	0.358663	1895	0.124254	DD
ENSG00000103061	0.358658	1896	0.12432	DD
ENSG00000144161	0.358624	1897	0.124385	DD
ENSG00000255831	0.35862	1898	0.124451	DD
ENSG00000129194	0.358615	1899	0.124516	DD
ENSG00000198440	0.358593	1900	0.124582	DD
ENSG00000198743	0.358561	1901	0.124648	DD
ENSG00000197448	0.358555	1902	0.124713	DD
ENSG00000257653	0.358506	1903	0.124779	DD
ENSG00000099942	0.358481	1904	0.124844	DD
ENSG00000086598	0.358476	1905	0.12491	DD
ENSG00000136141	0.358427	1906	0.124975	DD
ENSG00000185215	0.358375	1907	0.125041	DD
ENSG00000139223	0.358369	1908	0.125107	DD
ENSG00000169964	0.358334	1909	0.125172	DD
ENSG00000102098	0.358329	1910	0.125238	DD
ENSG00000197982	0.358281	1911	0.125303	DD
ENSG00000226605	0.35827	1912	0.125369	DD
ENSG00000100503	0.358267	1913	0.125434	DD
ENSG00000189091	0.358241	1914	0.1255	DD
ENSG00000073169	0.358231	1915	0.125566	DD
ENSG00000233847	0.3582	1916	0.125631	DD
ENSG00000197121	0.358199	1917	0.125697	DD
ENSG00000138293	0.358187	1918	0.125762	DD
ENSG00000114790	0.358186	1919	0.125828	DD
ENSG00000060762	0.358177	1920	0.125893	DD
ENSG00000101298	0.358156	1921	0.125959	DD
ENSG00000158528	0.358142	1922	0.126025	DD
ENSG00000173208	0.358126	1923	0.12609	DD
ENSG00000146006	0.358109	1924	0.126156	DD
ENSG00000173486	0.358063	1925	0.126221	DD
ENSG00000182253	0.357972	1926	0.126287	DD
ENSG00000226648	0.357967	1927	0.126352	DD
ENSG00000134717	0.357963	1928	0.126418	DD
ENSG00000115896	0.357955	1929	0.126484	DD
ENSG00000126858	0.35794	1930	0.126549	DD
ENSG00000138138	0.357898	1931	0.126615	DD
ENSG00000196693	0.357853	1932	0.12668	DD
ENSG00000100796	0.357848	1933	0.126746	DD
ENSG00000125148	0.357823	1934	0.126811	DD
ENSG00000100714	0.357777	1935	0.126877	DD
ENSG00000245680	0.357749	1936	0.126942	DD
ENSG00000104866	0.357731	1937	0.127008	DD
ENSG00000164972	0.357716	1938	0.127074	DD
ENSG00000164187	0.357701	1939	0.127139	DD
ENSG00000167325	0.357669	1940	0.127205	DD
ENSG00000012174	0.357642	1941	0.12727	DD
ENSG00000152193	0.357632	1942	0.127336	DD
ENSG00000068654	0.357575	1943	0.127401	DD
ENSG00000125520	0.357564	1944	0.127467	DD
ENSG00000169504	0.357546	1945	0.127533	DD
ENSG00000197713	0.357512	1946	0.127598	DD
ENSG00000129282	0.357482	1947	0.127664	DD
ENSG00000198521	0.35742	1948	0.127729	DD
ENSG00000157637	0.357417	1949	0.127795	DD
ENSG00000072133	0.3574	1950	0.12786	DD
ENSG00000155438	0.357372	1951	0.127926	DD
ENSG00000214293	0.357353	1952	0.127992	DD
ENSG00000178498	0.357319	1953	0.128057	DD
ENSG00000064102	0.357318	1954	0.128123	DD
ENSG00000106443	0.357299	1955	0.128188	DD
ENSG00000156273	0.357279	1956	0.128254	DD
ENSG00000124570	0.357276	1957	0.128319	DD
ENSG00000179611	0.357266	1958	0.128385	DD
ENSG00000174132	0.357261	1959	0.128451	DD
ENSG00000065457	0.35725	1960	0.128516	DD
ENSG00000198105	0.357223	1961	0.128582	DD
ENSG00000137843	0.357204	1962	0.128647	DD
ENSG00000115561	0.357203	1963	0.128713	DD
ENSG00000112701	0.357158	1964	0.128778	DD
ENSG00000117525	0.357108	1965	0.128844	DD
ENSG00000235261	0.357094	1966	0.12891	DD
ENSG00000220635	0.357052	1967	0.128975	DD
ENSG00000248751	0.356998	1968	0.129041	DD
ENSG00000180730	0.356975	1969	0.129106	DD
ENSG00000136158	0.356959	1970	0.129172	DD
ENSG00000157106	0.356877	1971	0.129237	DD
ENSG00000256514	0.356868	1972	0.129303	DD
ENSG00000171291	0.356845	1973	0.129369	DD
ENSG00000104626	0.356841	1974	0.129434	DD
ENSG00000131748	0.356835	1975	0.1295	DD
ENSG00000168081	0.356832	1976	0.129565	DD
ENSG00000233786	0.356823	1977	0.129631	DD
ENSG00000213383	0.356804	1978	0.129696	DD
ENSG00000254449	0.356797	1979	0.129762	DD
ENSG00000162981	0.356794	1980	0.129828	DD
ENSG00000005889	0.35677	1981	0.129893	DD
ENSG00000083544	0.356768	1982	0.129959	DD
ENSG00000131845	0.356735	1983	0.130024	DD
ENSG00000245865	0.356734	1984	0.13009	DD
ENSG00000186017	0.356727	1985	0.130155	DD
ENSG00000132589	0.356719	1986	0.130221	DD
ENSG00000256206	0.356651	1987	0.130287	DD
ENSG00000116353	0.356625	1988	0.130352	DD
ENSG00000186272	0.356604	1989	0.130418	DD
ENSG00000230793	0.356592	1990	0.130483	DD
ENSG00000182685	0.356574	1991	0.130549	DD
ENSG00000125648	0.356559	1992	0.130614	DD
ENSG00000085365	0.356557	1993	0.13068	DD
ENSG00000155975	0.356556	1994	0.130746	DD
ENSG00000171368	0.356493	1995	0.130811	DD
ENSG00000197380	0.356484	1996	0.130877	DD
ENSG00000018699	0.356481	1997	0.130942	DD
ENSG00000113742	0.35644	1998	0.131008	DD
ENSG00000110076	0.356424	1999	0.131073	DD
[truncated: 13,252 more rows]
